# Supplementary material for: Mutations in RPS19 may affect ribosome function and biogenesis in Diamond Blackfan anemia
Source: FEBS Open Bio. 2022 Jun 6;12(7):1419–34. doi: 10.1002/2211-5463.13444 (PMC9249338; doi:10.1002/2211-5463.13444)
Supplement: Supplementary file 2 — Table S2. The Predicted interatomic contacts of eS19 atoms whose distances to their neighbors are less than or equal to 4 Å. [file FEB4-12-1419-s003.xlsx]

## Sheet: 2018_6g4w_StateA
chain1	res1	chain2	res2	distance
/T	VAL87	/2	C1529	2.066
/T	GLY119	/2	C1562	2.28
/T	PHE92	/2	C1655	2.369
/T	GLY71	/2	C1562	2.552
/T	LEU45	/2	U1539	2.667
/T	GLY71	/2	C1562	2.703
/T	VAL72	/2	G1563	2.748
/T	SER74	/2	C1562	2.927
/T	PHE92	/2	C1655	2.933
/T	GLY73	/2	C1562	2.949
/T	GLY71	/2	C1562	2.986
/T	VAL72	/2	G1563	3.004
/T	VAL87	/2	U1530	3.008
/T	GLY119	/2	C1562	3.02
/T	GLY73	/2	C1562	3.025
/T	GLN12	/2	G1541	3.061
/T	PHE92	/2	C1655	3.109
/T	LEU45	/2	U1539	3.128
/T	GLY71	/2	C1562	3.167
/T	GLY86	/2	G1606	3.171
/T	GLY119	/2	C1562	3.196
/T	GLY71	/2	C1562	3.214
/T	PRO47	/2	U1539	3.229
/T	GLU44	/2	U1539	3.238
/T	TYR48	/2	U1539	3.245
/T	VAL37	/2	G1567	3.254
/T	GLY71	/2	C1562	3.259
/T	GLY119	/2	C1562	3.262
/T	VAL87	/2	C1529	3.277
/T	SER90	/2	G1654	3.285
/T	SER74	/2	C1562	3.286
/T	PRO47	/2	U1539	3.29
/T	GLY119	/2	C1562	3.3
/T	VAL87	/2	C1529	3.311
/T	ARG82	/2	A1589	3.321
/T	GLY119	/2	C1562	3.322
/T	LYS7	/Q	GLY36	3.341
/T	ALA46	/2	U1539	3.355
/T	PHE92	/2	C1655	3.355
/T	VAL72	/2	G1563	3.367
/T	PRO47	/2	G1540	3.371
/T	PHE92	/2	G1654	3.371
/T	HIS91	/2	C1655	3.4
/T	ARG82	/2	C1590	3.408
/T	VAL87	/2	U1530	3.42
/T	VAL72	/2	G1563	3.441
/T	GLY80	/2	A1589	3.442
/T	VAL72	/2	G1563	3.456
/T	LEU45	/2	U1539	3.484
/T	ALA46	/2	U1539	3.504
/T	TRP33	/2	G1567	3.508
/T	GLY86	/2	G1606	3.532
/T	GLN12	/2	G1541	3.533
/T	SER74	/2	C1562	3.544
/T	LYS7	/Q	ARG37	3.544
/T	GLY71	/2	C1562	3.548
/T	GLY71	/2	C1562	3.553
/T	GLY73	/2	C1562	3.569
/T	VAL87	/2	U1530	3.57
/T	SER96	/2	C1568	3.591
/T	GLU44	/2	U1539	3.595
/T	HIS91	/2	C1655	3.596
/T	LEU45	/2	U1539	3.618
/T	PHE92	/2	C1655	3.626
/T	HIS91	/2	C1655	3.627
/T	SER90	/2	G1654	3.646
/T	GLY119	/2	C1562	3.655
/T	PHE92	/2	G1654	3.679
/T	VAL87	/2	U1530	3.694
/T	SER74	/2	C1562	3.695
/T	GLY73	/2	C1562	3.705
/T	LYS43	/2	U1539	3.709
/T	SER74	/2	C1562	3.71
/T	GLY73	/2	C1562	3.722
/T	VAL72	/2	C1562	3.724
/T	GLY80	/2	A1589	3.728
/T	GLY119	/2	C1562	3.737
/T	PHE92	/2	A1588	3.747
/T	GLY71	/2	C1562	3.749
/T	VAL87	/2	U1530	3.755
/T	GLY71	/2	G1563	3.756
/T	GLY86	/2	G1606	3.759
/T	ALA70	/2	C1562	3.772
/T	GLY71	/2	G1563	3.792
/T	GLY71	/2	C1562	3.804
/T	GLY71	/2	C1562	3.813
/T	GLU44	/2	U1539	3.822
/T	GLY71	/2	C1562	3.822
/T	GLY95	/2	A1569	3.823
/T	LEU45	/2	U1539	3.826
/T	LEU45	/2	U1539	3.834
/T	LYS7	/Q	GLY36	3.838
/T	PHE92	/2	C1655	3.846
/T	GLY86	/2	G1606	3.85
/T	GLY71	/2	C1562	3.854
/T	GLY73	/2	C1562	3.856
/T	GLY86	/2	G1606	3.858
/T	GLY81	/2	A1589	3.859
/T	PRO47	/2	U1539	3.864
/T	PHE92	/2	C1655	3.871
/T	LEU45	/2	C1538	3.873
/T	GLY71	/2	G1563	3.876
/T	VAL72	/2	C1562	3.877
/T	PRO47	/2	U1539	3.881
/T	LEU45	/2	U1539	3.892
/T	LYS7	/Q	GLY36	3.906
/T	MET88	/2	C1529	3.915
/T	ARG56	/2	G1541	3.916
/T	PRO47	/2	G1540	3.916
/T	ARG56	/2	G1541	3.919
/T	GLY81	/2	A1589	3.932
/T	ARG82	/2	C1590	3.936
/T	GLY73	/2	C1562	3.954
/T	VAL87	/2	U1530	3.956
/T	LEU45	/2	C1538	3.959
/T	PRO89	/2	C1529	3.96
/T	GLY71	/2	G1563	3.962
/T	GLY86	/2	G1606	3.966
/T	GLY119	/2	C1562	3.968
/T	HIS91	/2	C1655	3.968
/T	GLY81	/2	A1589	3.976
/T	VAL72	/2	G1563	3.979
/T	GLY71	/2	G1563	3.984
/T	GLY120	/2	C1562	3.984
/T	TYR48	/2	U1539	3.987
/T	VAL87	/2	U1530	3.988

## Sheet: 2018_6g4s_StateB
chain1	res1	chain2	res2	distance
/T	VAL87	/2	C1529	2.468
/T	GLY119	/2	C1562	2.526
/T	PHE92	/2	C1655	2.777
/T	LEU45	/2	U1539	2.862
/T	VAL72	/2	G1563	2.881
/T	GLY119	/2	C1562	2.928
/T	GLY86	/2	G1606	2.935
/T	GLY71	/2	C1562	2.983
/T	GLU44	/2	U1539	3.021
/T	VAL87	/2	U1530	3.13
/T	SER74	/2	C1562	3.131
/T	VAL72	/2	G1563	3.16
/T	SER96	/2	C1568	3.232
/T	GLN12	/2	G1541	3.235
/T	PHE92	/2	C1655	3.276
/T	GLY71	/2	C1562	3.282
/T	GLY119	/2	C1562	3.291
/T	GLY73	/2	C1562	3.332
/T	LYS7	/Q	GLY36	3.339
/T	VAL37	/2	G1567	3.348
/T	ARG82	/2	C1590	3.362
/T	SER74	/2	C1562	3.368
/T	LEU45	/2	U1539	3.368
/T	LYS43	/2	U1539	3.369
/T	GLY71	/2	G1563	3.372
/T	GLY86	/2	G1606	3.375
/T	VAL72	/2	G1563	3.401
/T	VAL72	/2	G1563	3.457
/T	LYS7	/Q	ARG37	3.47
/T	VAL87	/2	U1530	3.482
/T	PRO47	/2	U1539	3.515
/T	GLY119	/2	C1562	3.516
/T	TYR48	/2	U1539	3.525
/T	GLY86	/2	G1606	3.529
/T	PHE92	/2	C1655	3.546
/T	ARG82	/2	A1589	3.553
/T	GLY119	/2	C1562	3.559
/T	PRO47	/2	U1539	3.561
/T	GLY86	/2	G1606	3.568
/T	GLY119	/2	C1562	3.577
/T	GLY86	/2	G1606	3.587
/T	GLY73	/2	C1562	3.605
/T	SER90	/2	G1654	3.607
/T	GLY71	/2	C1562	3.635
/T	GLY119	/2	C1562	3.637
/T	LYS7	/Q	GLY36	3.641
/T	ALA46	/2	U1539	3.648
/T	GLN12	/2	G1541	3.657
/T	GLU44	/2	U1539	3.666
/T	VAL72	/2	G1563	3.678
/T	VAL87	/2	C1529	3.679
/T	GLY71	/2	C1562	3.682
/T	GLY71	/2	G1563	3.698
/T	VAL87	/2	C1529	3.7
/T	GLY71	/2	C1562	3.711
/T	ALA46	/2	U1539	3.714
/T	LYS7	/Q	GLY36	3.732
/T	VAL87	/2	U1530	3.734
/T	GLU44	/2	U1539	3.744
/T	HIS91	/2	C1655	3.749
/T	GLY71	/2	G1563	3.76
/T	GLY71	/2	G1563	3.76
/T	GLY86	/2	G1606	3.763
/T	GLY71	/2	G1563	3.77
/T	GLY95	/2	A1569	3.773
/T	GLY80	/2	A1589	3.785
/T	LEU45	/2	U1539	3.788
/T	SER90	/2	G1654	3.793
/T	PHE92	/2	G1654	3.794
/T	GLY71	/2	C1562	3.799
/T	LEU45	/2	U1539	3.801
/T	SER59	/2	G1541	3.802
/T	SER74	/2	C1562	3.805
/T	PHE92	/2	C1655	3.812
/T	PRO47	/2	G1540	3.815
/T	HIS91	/2	C1655	3.817
/T	GLY73	/2	C1562	3.818
/T	SER74	/2	C1562	3.825
/T	GLY119	/2	C1562	3.836
/T	HIS91	/2	C1655	3.841
/T	PHE92	/2	A1588	3.85
/T	GLY71	/2	C1562	3.857
/T	LYS43	/2	U1539	3.866
/T	GLY71	/2	C1562	3.878
/T	GLY119	/2	G1563	3.881
/T	PRO47	/2	U1539	3.889
/T	GLY119	/2	C1562	3.924
/T	LEU45	/2	U1539	3.928
/T	GLY86	/2	G1606	3.935
/T	TRP33	/2	G1567	3.948
/T	SER74	/2	C1562	3.96
/T	GLY120	/2	C1562	3.964
/T	VAL87	/2	U1530	3.965
/T	GLY80	/2	A1589	3.972
/T	LYS43	/2	U1539	3.986
/T	LEU45	/2	C1538	3.993

## Sheet: 2018_6g18_StateC
chain1	res1	chain2	res2	distance
/T	VAL87	/2	C1529	2.475
/T	ARG101	/2	C1565	2.568
/T	PHE92	/2	C1655	2.569
/T	LYS77	/2	G1584	2.606
/T	ARG84	/2	G1605	2.619
/T	ARG62	/2	C1542	2.65
/T	GLY80	/2	A1589	2.692
/T	VAL4	/2	C1416	2.698
/T	GLU50	/S	ARG46	2.699
/T	ARG82	/2	G1654	2.713
/T	ASP132	/2	C1415	2.738
/T	GLU44	/2	U1539	2.747
/T	GLY119	/2	C1562	2.75
/T	LYS77	/2	G1587	2.794
/T	ARG129	/2	C1415	2.808
/T	LYS43	/2	G1540	2.824
/T	ARG121	/2	C1564	2.826
/T	ARG56	/2	G1541	2.833
/T	VAL72	/2	G1563	2.838
/T	ARG67	/2	G1587	2.841
/T	HIS63	/2	G1587	2.846
/T	SER74	/2	G1587	2.874
/T	ARG62	/2	C1542	2.891
/T	LEU45	/2	U1539	2.922
/T	THR36	/S	ARG39	2.938
/T	VAL37	/2	G1567	2.949
/T	THR36	/S	ARG39	2.953
/T	ARG101	/2	G1566	2.954
/T	TYR48	/S	ARG46	2.971
/T	GLN11	/2	U1543	2.98
/T	ARG67	/2	G1587	2.983
/T	LYS43	/2	G1540	2.989
/T	GLN105	/2	C1565	2.997
/T	ARG121	/2	G1563	3.001
/T	GLN12	/2	C1593	3.003
/T	LYS115	/2	G1563	3.021
/T	PRO2	/2	C1416	3.044
/T	ARG67	/2	G1587	3.052
/T	SER74	/2	G1587	3.058
/T	SER59	/2	C1542	3.061
/T	GLN128	/2	A1414	3.073
/T	LYS97	/2	G1566	3.076
/T	ARG129	/2	C1415	3.094
/T	ARG67	/2	U1585	3.099
/T	LYS43	/2	G1540	3.11
/T	ARG16	/2	A1594	3.112
/T	GLN128	/2	C1415	3.114
/T	TYR48	/2	U1539	3.115
/T	TYR48	/2	G1603	3.121
/T	LYS38	/S	ARG39	3.122
/T	ARG56	/2	G1541	3.135
/T	VAL4	/2	C1416	3.136
/T	ARG56	/2	G1541	3.145
/T	ARG67	/2	G1587	3.179
/T	ASP132	/2	C1415	3.186
/T	ARG62	/2	C1542	3.187
/T	GLY71	/2	C1562	3.193
/T	SER74	/2	C1562	3.196
/T	ARG84	/2	A1531	3.203
/T	SER59	/2	C1542	3.21
/T	PHE92	/2	C1655	3.222
/T	ARG67	/2	U1585	3.226
/T	ARG121	/2	C1564	3.226
/T	LYS43	/2	G1540	3.226
/T	TRP33	/2	G1567	3.226
/T	ARG129	/2	C1415	3.227
/T	GLY71	/2	C1562	3.234
/T	ARG67	/2	G1587	3.237
/T	LYS43	/2	G1540	3.241
/T	VAL87	/2	U1530	3.247
/T	ARG129	/2	C1416	3.249
/T	TYR48	/2	U1539	3.257
/T	GLY73	/2	C1562	3.266
/T	LYS7	/Q	ASN35	3.27
/T	ARG121	/2	C1564	3.275
/T	GLY86	/2	G1606	3.285
/T	PRO89	/2	G1665	3.289
/T	ARG56	/2	G1541	3.292
/T	TYR48	/2	U1539	3.293
/T	GLU50	/S	ARG46	3.294
/T	SER96	/2	C1568	3.299
/T	ARG101	/2	G1566	3.301
/T	MET88	/2	G1665	3.302
/T	GLN83	/2	C1627	3.312
/T	MET88	/2	G1665	3.315
/T	ARG121	/2	G1563	3.319
/T	ARG67	/2	G1587	3.323
/T	LYS77	/2	G1587	3.324
/T	GLN105	/2	C1564	3.328
/T	VAL37	/S	ARG39	3.335
/T	PRO2	/2	C1416	3.336
/T	ASP118	/2	C1430	3.338
/T	ARG82	/2	A1589	3.338
/T	HIS91	/2	C1655	3.34
/T	ARG62	/2	C1542	3.341
/T	GLN12	/2	C1593	3.346
/T	ARG67	/2	G1587	3.347
/T	LYS38	/2	C1628	3.35
/T	ARG121	/2	G1563	3.354
/T	ASN10	/Q	MET41	3.357
/T	ASN10	/Q	ARG45	3.359
/T	ARG101	/2	C1565	3.361
/T	ARG102	/2	C1565	3.361
/T	GLY68	/2	G1429	3.363
/T	ASP35	/S	ARG46	3.363
/T	TYR48	/2	U1539	3.365
/T	SER59	/2	C1542	3.369
/T	ARG82	/2	C1590	3.372
/T	GLN105	/2	C1564	3.373
/T	SER98	/2	C1568	3.373
/T	THR36	/S	ARG39	3.374
/T	HIS91	/2	C1655	3.379
/T	ARG129	/2	C1416	3.38
/T	SER98	/2	C1568	3.385
/T	TYR48	/2	U1539	3.385
/T	MET88	/2	G1665	3.386
/T	PRO47	/2	U1539	3.387
/T	ARG129	/2	C1415	3.393
/T	GLU50	/S	ARG46	3.398
/T	GLU44	/2	U1539	3.399
/T	LYS77	/2	G1587	3.4
/T	ARG67	/2	G1587	3.405
/T	GLN12	/2	G1541	3.411
/T	GLY86	/2	G1606	3.411
/T	ARG101	/2	C1565	3.414
/T	GLY73	/2	C1562	3.416
/T	ARG129	/2	C1416	3.42
/T	LYS115	/2	G1563	3.42
/T	SER74	/2	C1562	3.421
/T	GLY3	/2	C1416	3.424
/T	LYS41	/2	C1628	3.424
/T	VAL87	/2	G1665	3.428
/T	GLU50	/S	ARG46	3.429
/T	HIS91	/2	C1655	3.43
/T	SER74	/2	G1587	3.433
/T	ILE78	/2	G1587	3.435
/T	ARG67	/2	U1585	3.437
/T	SER90	/2	G1654	3.437
/T	GLN12	/2	C1593	3.437
/T	VAL72	/2	G1563	3.447
/T	GLU32	/S	LYS78	3.448
/T	LEU45	/S	ARG38	3.448
/T	GLY86	/2	G1606	3.449
/T	ASP35	/S	ARG46	3.449
/T	PHE92	/2	C1655	3.452
/T	LYS43	/2	G1540	3.453
/T	ARG62	/2	C1542	3.456
/T	ARG82	/2	G1654	3.456
/T	ALA70	/2	G1587	3.458
/T	GLN12	/2	C1593	3.459
/T	GLU44	/2	U1539	3.468
/T	VAL72	/2	G1563	3.469
/T	LEU39	/2	G1540	3.47
/T	ARG56	/2	G1541	3.478
/T	ASP8	/Q	GLY36	3.48
/T	VAL72	/2	G1563	3.481
/T	ARG101	/2	C1565	3.482
/T	ASN10	/Q	MET41	3.485
/T	HIS63	/2	G1587	3.488
/T	ARG62	/2	C1542	3.497
/T	LYS115	/2	G1563	3.502
/T	LYS7	/Q	GLY36	3.504
/T	TYR48	/2	C1538	3.505
/T	ARG84	/2	C1538	3.505
/T	GLN128	/2	C1415	3.506
/T	SER74	/2	G1587	3.506
/T	TYR48	/2	U1539	3.51
/T	GLY71	/2	G1563	3.511
/T	LYS7	/Q	ARG37	3.513
/T	LYS43	/2	G1540	3.514
/T	GLN12	/2	G1540	3.516
/T	LYS97	/2	G1570	3.522
/T	VAL87	/2	G1665	3.522
/T	GLY80	/2	A1589	3.525
/T	LYS77	/2	G1587	3.528
/T	GLY81	/2	A1589	3.531
/T	GLY68	/2	G1429	3.532
/T	ASP8	/Q	LYS33	3.532
/T	GLY86	/2	G1606	3.534
/T	GLN105	/2	C1564	3.538
/T	LEU66	/2	U1543	3.547
/T	ARG101	/2	G1566	3.55
/T	PRO47	/S	ARG46	3.551
/T	LYS115	/2	G1563	3.553
/T	LYS77	/2	G1584	3.558
/T	THR36	/S	PHE83	3.559
/T	LYS7	/Q	GLY36	3.559
/T	ILE78	/2	G1587	3.561
/T	TYR48	/2	U1539	3.562
/T	SER90	/2	G1654	3.569
/T	MET88	/2	G1665	3.573
/T	PRO2	/2	C1416	3.573
/T	ARG129	/2	C1415	3.575
/T	GLN12	/2	C1593	3.576
/T	ARG84	/2	A1531	3.579
/T	THR36	/S	LYS47	3.581
/T	ARG56	/2	G1541	3.584
/T	VAL72	/2	G1563	3.589
/T	LYS7	/2	C1427	3.589
/T	SER98	/2	C1568	3.59
/T	HIS91	/2	G1665	3.591
/T	VAL87	/2	G1665	3.594
/T	ASP8	/Q	PRO38	3.595
/T	LYS38	/S	ARG39	3.599
/T	GLY119	/2	C1562	3.599
/T	ASP8	/Q	LYS33	3.6
/T	ARG84	/2	A1531	3.604
/T	ARG101	/2	C1565	3.607
/T	TYR48	/S	ARG46	3.61
/T	VAL87	/2	A1607	3.611
/T	ASP132	/2	C1415	3.612
/T	LYS77	/2	G1587	3.612
/T	SER59	/2	G1541	3.612
/T	LYS77	/2	G1587	3.612
/T	ARG67	/2	U1585	3.612
/T	SER98	/2	C1568	3.612
/T	ARG101	/2	C1565	3.614
/T	GLY119	/2	C1562	3.615
/T	ASP8	/Q	LYS33	3.622
/T	ARG129	/2	C1415	3.623
/T	ILE78	/2	G1587	3.628
/T	VAL87	/2	G1606	3.63
/T	ARG82	/2	G1654	3.63
/T	ASP35	/S	ARG46	3.632
/T	SER98	/2	G1566	3.635
/T	ILE78	/2	G1587	3.636
/T	GLU50	/S	ARG46	3.637
/T	VAL87	/2	C1529	3.64
/T	ARG67	/2	G1587	3.64
/T	GLY71	/2	C1562	3.644
/T	PHE92	/2	A1588	3.644
/T	GLY86	/2	G1606	3.645
/T	GLU44	/2	U1539	3.647
/T	ARG67	/2	U1585	3.649
/T	VAL72	/2	G1563	3.65
/T	GLY68	/2	G1429	3.652
/T	ARG62	/2	C1542	3.653
/T	HIS63	/2	C1542	3.655
/T	ARG102	/2	G1566	3.659
/T	THR5	/2	U1426	3.66
/T	GLN12	/2	C1593	3.66
/T	LYS38	/2	C1628	3.663
/T	VAL4	/2	C1416	3.664
/T	VAL37	/S	ARG39	3.664
/T	LYS38	/S	ARG39	3.664
/T	ARG67	/2	G1587	3.666
/T	ASN10	/Q	MET41	3.676
/T	GLY120	/2	C1562	3.676
/T	VAL87	/2	G1665	3.68
/T	THR36	/S	LYS47	3.68
/T	ARG67	/2	G1587	3.68
/T	VAL87	/2	U1530	3.681
/T	PHE92	/2	A1588	3.685
/T	ARG133	/2	C1416	3.689
/T	ARG101	/2	C1565	3.69
/T	VAL87	/2	C1529	3.692
/T	VAL72	/2	G1563	3.693
/T	ARG56	/2	G1541	3.696
/T	ARG84	/2	C1538	3.701
/T	ILE78	/2	G1587	3.702
/T	LYS43	/2	U1539	3.703
/T	ARG121	/2	G1563	3.707
/T	ARG101	/2	C1565	3.71
/T	VAL37	/2	G1567	3.713
/T	ARG67	/2	G1587	3.713
/T	ARG67	/2	G1587	3.715
/T	ARG101	/2	C1565	3.717
/T	LYS77	/2	G1587	3.72
/T	HIS91	/2	C1655	3.72
/T	ARG101	/2	C1565	3.723
/T	PRO47	/2	U1539	3.724
/T	THR36	/S	PRO80	3.725
/T	ARG121	/2	G1563	3.727
/T	GLN12	/2	A1594	3.727
/T	GLY71	/2	G1563	3.733
/T	SER98	/2	G1567	3.738
/T	VAL87	/2	G1665	3.739
/T	LYS115	/2	G1563	3.74
/T	GLY71	/2	G1563	3.741
/T	GLY71	/2	G1563	3.741
/T	TYR48	/2	U1539	3.743
/T	ARG129	/2	C1416	3.744
/T	ASP35	/S	ARG46	3.744
/T	ARG82	/2	G1654	3.744
/T	GLU50	/S	ARG46	3.748
/T	ARG62	/2	C1542	3.75
/T	ARG129	/2	C1416	3.751
/T	ILE78	/2	G1587	3.751
/T	PRO89	/2	C1529	3.752
/T	ASP49	/S	ARG46	3.752
/T	VAL87	/2	G1665	3.753
/T	HIS63	/2	G1587	3.754
/T	LYS38	/2	C1629	3.755
/T	GLY71	/2	C1562	3.758
/T	GLY119	/2	C1562	3.759
/T	ARG67	/2	G1587	3.761
/T	ARG67	/2	U1585	3.761
/T	LYS43	/2	U1539	3.765
/T	GLY68	/2	G1429	3.765
/T	ARG84	/2	G1605	3.77
/T	GLN105	/2	C1564	3.771
/T	GLN105	/2	C1564	3.771
/T	PRO89	/2	G1665	3.776
/T	ASP35	/S	ARG46	3.778
/T	ARG56	/2	G1541	3.778
/T	THR36	/S	PHE83	3.779
/T	ARG101	/2	C1565	3.779
/T	PRO89	/2	G1665	3.78
/T	ARG67	/2	G1587	3.78
/T	VAL87	/2	U1530	3.781
/T	THR36	/S	VAL43	3.783
/T	TYR48	/2	C1538	3.784
/T	ARG101	/2	G1566	3.784
/T	GLN12	/2	G1541	3.79
/T	ARG67	/2	G1428	3.79
/T	PHE92	/2	A1588	3.792
/T	HIS63	/2	C1542	3.792
/T	GLY3	/2	C1416	3.794
/T	ARG56	/2	G1540	3.794
/T	LYS43	/2	G1540	3.796
/T	GLN128	/2	A1414	3.796
/T	GLN128	/2	C1415	3.799
/T	ASP35	/S	VAL43	3.799
/T	TYR48	/2	U1539	3.8
/T	GLY119	/2	C1562	3.801
/T	PRO47	/2	G1540	3.801
/T	PRO89	/2	G1665	3.807
/T	PHE92	/2	C1655	3.812
/T	THR36	/S	VAL43	3.816
/T	ALA46	/S	ARG39	3.82
/T	VAL87	/2	G1229	3.82
/T	THR55	/2	G1540	3.821
/T	MET88	/2	G1665	3.826
/T	TYR48	/2	U1539	3.826
/T	ASP35	/S	ARG46	3.826
/T	GLY119	/2	C1562	3.826
/T	ARG82	/2	A1589	3.827
/T	ARG82	/2	C1590	3.83
/T	MET88	/2	G1665	3.832
/T	ARG82	/2	G1654	3.834
/T	GLN105	/2	C1565	3.835
/T	GLN12	/2	G1540	3.835
/T	GLY86	/2	U1530	3.842
/T	GLN12	/2	G1541	3.844
/T	GLY71	/2	C1562	3.844
/T	ARG101	/2	C1565	3.846
/T	ARG67	/2	G1587	3.847
/T	LEU45	/2	U1539	3.849
/T	VAL87	/2	G1606	3.85
/T	GLN128	/2	A1414	3.85
/T	GLN12	/2	A1594	3.85
/T	ARG129	/2	C1415	3.851
/T	ARG67	/2	G1587	3.851
/T	GLY71	/2	G1563	3.852
/T	LYS43	/2	G1540	3.852
/T	PRO89	/2	G1665	3.853
/T	TYR48	/2	U1539	3.853
/T	GLY81	/2	A1589	3.853
/T	ARG67	/2	G1587	3.858
/T	ASP49	/S	ARG46	3.859
/T	LYS77	/2	G1587	3.86
/T	VAL87	/2	G1606	3.86
/T	GLN105	/2	C1564	3.865
/T	THR36	/S	PHE83	3.866
/T	GLY120	/2	C1562	3.866
/T	ASP8	/Q	LYS33	3.867
/T	SER96	/2	C1568	3.867
/T	LEU45	/S	HIS42	3.872
/T	ILE78	/2	G1587	3.872
/T	GLN11	/Q	ARG37	3.874
/T	ARG67	/2	G1587	3.874
/T	ARG94	/2	A1561	3.875
/T	PHE92	/2	A1588	3.875
/T	GLU32	/S	LYS78	3.876
/T	MET88	/2	G1665	3.877
/T	GLY81	/2	A1589	3.877
/T	LYS77	/2	G1584	3.878
/T	SER74	/2	C1562	3.88
/T	ARG82	/2	G1654	3.881
/T	THR5	/2	U1426	3.883
/T	ASP35	/S	ARG46	3.884
/T	TRP33	/2	G1567	3.888
/T	THR5	/2	U1426	3.888
/T	ILE78	/2	G1587	3.89
/T	PRO89	/2	G1665	3.89
/T	SER90	/2	G1654	3.892
/T	ARG67	/2	G1587	3.892
/T	LEU45	/S	ARG38	3.893
/T	ARG67	/2	U1585	3.893
/T	GLY73	/2	C1562	3.895
/T	GLY120	/2	C1562	3.896
/T	LYS43	/2	G1540	3.896
/T	ARG84	/2	G1606	3.897
/T	ARG67	/2	G1587	3.899
/T	LYS97	/2	C1568	3.9
/T	ARG56	/2	G1541	3.902
/T	VAL15	/2	C1542	3.903
/T	VAL9	/Q	MET41	3.905
/T	GLY119	/2	C1562	3.905
/T	TYR48	/2	U1596	3.907
/T	PHE92	/2	A1588	3.908
/T	LYS77	/2	G1587	3.909
/T	ARG67	/2	U1585	3.91
/T	GLY95	/2	A1569	3.91
/T	LYS97	/2	G1570	3.911
/T	ASP8	/Q	PRO38	3.911
/T	LYS115	/2	G1563	3.912
/T	LEU39	/2	G1540	3.912
/T	SER74	/2	C1562	3.913
/T	GLN105	/2	C1565	3.916
/T	PRO125	/2	A1414	3.916
/T	TYR48	/2	U1539	3.917
/T	SER90	/2	C1655	3.919
/T	VAL72	/2	G1563	3.919
/T	GLN12	/2	G1541	3.92
/T	MET88	/2	G1665	3.923
/T	ARG67	/2	G1587	3.925
/T	GLY81	/2	A1589	3.925
/T	ARG82	/2	C1590	3.925
/T	ARG62	/2	C1542	3.925
/T	LEU45	/2	U1539	3.926
/T	VAL87	/2	U1530	3.927
/T	ARG67	/2	U1585	3.929
/T	HIS63	/2	U1543	3.929
/T	ASP132	/2	C1415	3.929
/T	ASP132	/2	C1416	3.931
/T	ARG56	/2	G1541	3.933
/T	TRP33	/2	G1567	3.933
/T	VAL4	/2	C1416	3.94
/T	ARG67	/2	G1587	3.94
/T	GLY86	/2	U1530	3.942
/T	GLY3	/2	C1416	3.942
/T	SER74	/2	G1587	3.943
/T	VAL87	/2	U1530	3.943
/T	GLU32	/S	LYS78	3.944
/T	ILE78	/2	G1587	3.948
/T	SER98	/2	G1566	3.952
/T	GLY71	/2	C1562	3.953
/T	LYS97	/2	G1566	3.954
/T	ASN10	/Q	MET41	3.956
/T	LYS41	/2	C1627	3.959
/T	VAL87	/2	G1665	3.962
/T	ARG62	/2	C1542	3.963
/T	PRO89	/2	C1529	3.963
/T	VAL15	/2	G1541	3.965
/T	ARG82	/2	C1590	3.968
/T	LYS7	/Q	GLY36	3.968
/T	PRO2	/2	C1416	3.968
/T	SER98	/2	G1566	3.968
/T	VAL37	/S	ARG39	3.969
/T	VAL4	/2	C1416	3.97
/T	HIS91	/2	C1655	3.97
/T	LYS43	/2	U1539	3.97
/T	GLN12	/2	C1593	3.971
/T	ASP35	/S	ARG46	3.972
/T	ARG56	/2	G1541	3.972
/T	PRO89	/2	G1665	3.973
/T	ASP35	/S	ARG46	3.974
/T	THR36	/S	ARG39	3.975
/T	SER98	/2	G1566	3.978
/T	LYS77	/2	G1587	3.979
/T	VAL87	/2	G1665	3.982
/T	GLN12	/2	G1541	3.982
/T	LYS115	/2	G1563	3.983
/T	GLN12	/2	G1541	3.983
/T	GLU44	/2	U1539	3.985
/T	ARG101	/2	C1564	3.987
/T	GLN83	/2	C1627	3.988
/T	GLN12	/2	G1540	3.989
/T	GLU50	/S	ARG46	3.99
/T	TYR48	/2	C1538	3.991
/T	VAL37	/2	G1567	3.991
/T	VAL87	/2	U1530	3.993
/T	GLN11	/2	C1542	3.994
/T	GLN128	/2	A1414	3.995
/T	PRO47	/S	ARG46	3.996
/T	ARG101	/2	G1566	3.996
/T	ARG67	/2	G1587	3.998

## Sheet: 2018_6g51_StateD
chain1	res1	chain2	res2	distance
/T	VAL87	/2	C1529	2.467
/T	PHE92	/2	C1655	2.487
/T	SER74	/2	C1562	2.562
/T	SER98	/2	C1568	2.595
/T	GLY68	/2	G1429	2.683
/T	LEU45	/2	U1539	2.748
/T	GLY119	/2	C1562	2.805
/T	GLY80	/2	A1589	2.853
/T	VAL72	/2	G1563	2.873
/T	GLU44	/2	U1539	2.896
/T	GLY86	/2	G1606	2.913
/T	GLY68	/2	G1429	2.937
/T	GLY73	/2	C1562	2.953
/T	VAL87	/2	U1530	2.964
/T	VAL99	/2	C1568	2.978
/T	LEU66	/2	G1428	3.004
/T	GLY73	/2	C1562	3.017
/T	LEU45	/2	U1539	3.15
/T	HIS91	/2	C1655	3.181
/T	GLY73	/2	C1562	3.194
/T	GLY73	/2	C1562	3.215
/T	LYS43	/2	U1539	3.23
/T	GLY71	/2	C1562	3.233
/T	PRO47	/2	U1539	3.239
/T	HIS91	/2	C1655	3.242
/T	LYS97	/2	C1568	3.253
/T	LYS43	/2	U1539	3.256
/T	SER90	/2	G1654	3.267
/T	GLY71	/2	C1562	3.269
/T	SER98	/2	C1568	3.283
/T	SER96	/2	C1568	3.285
/T	GLY73	/2	C1562	3.288
/T	GLY68	/2	G1429	3.292
/T	PHE92	/2	C1655	3.292
/T	LYS7	/Q	ARG37	3.298
/T	GLN12	/2	G1541	3.3
/T	PRO125	/2	A1414	3.304
/T	GLY119	/2	G1563	3.313
/T	SER90	/2	G1654	3.317
/T	ARG67	/2	G1428	3.366
/T	LYS43	/2	U1539	3.368
/T	GLY119	/2	C1562	3.372
/T	SER74	/2	C1562	3.375
/T	GLY73	/2	C1562	3.38
/T	LYS7	/Q	ARG37	3.385
/T	SER98	/2	C1568	3.386
/T	LYS41	/2	C1628	3.39
/T	LYS41	/2	C1628	3.395
/T	GLY71	/2	G1563	3.396
/T	GLN12	/2	G1541	3.41
/T	ASP132	/2	C1416	3.411
/T	LYS7	/Q	GLY36	3.429
/T	GLY68	/2	G1429	3.432
/T	SER98	/2	C1568	3.439
/T	PHE92	/2	C1655	3.442
/T	GLY86	/2	G1606	3.451
/T	LYS7	/Q	GLY36	3.48
/T	GLY86	/2	G1606	3.482
/T	SER74	/2	C1562	3.49
/T	GLY71	/2	C1562	3.497
/T	GLY71	/2	C1562	3.502
/T	GLY119	/2	G1563	3.506
/T	VAL72	/2	C1562	3.508
/T	SER98	/2	C1568	3.52
/T	HIS91	/2	C1655	3.522
/T	PRO125	/2	A1414	3.522
/T	PRO47	/2	U1539	3.526
/T	LYS43	/2	U1539	3.526
/T	VAL87	/2	C1529	3.533
/T	LEU66	/2	G1428	3.541
/T	ARG67	/2	G1429	3.564
/T	GLY86	/2	G1606	3.567
/T	PHE92	/2	C1655	3.568
/T	LYS43	/2	U1539	3.571
/T	HIS91	/2	C1655	3.575
/T	LEU45	/2	U1539	3.582
/T	GLY86	/2	G1606	3.583
/T	VAL87	/2	U1530	3.59
/T	GLY71	/2	G1563	3.596
/T	GLY71	/2	G1563	3.597
/T	GLY119	/2	C1562	3.626
/T	VAL87	/2	C1529	3.644
/T	ASP132	/2	C1415	3.645
/T	HIS91	/2	C1655	3.646
/T	ARG67	/2	G1428	3.654
/T	GLU44	/2	U1539	3.654
/T	PHE92	/2	G1654	3.655
/T	PRO125	/2	A1414	3.657
/T	PRO125	/2	C1415	3.673
/T	LEU66	/2	G1428	3.673
/T	PRO125	/2	A1414	3.674
/T	GLY68	/2	G1429	3.675
/T	LYS97	/2	C1568	3.679
/T	GLU44	/2	U1539	3.684
/T	VAL72	/2	G1563	3.69
/T	SER96	/2	C1568	3.696
/T	VAL87	/2	U1530	3.699
/T	GLY119	/2	G1563	3.713
/T	ARG67	/2	G1428	3.714
/T	GLY73	/2	C1562	3.722
/T	HIS91	/2	G1654	3.726
/T	PRO47	/2	G1540	3.731
/T	GLY68	/2	G1429	3.732
/T	LYS43	/2	U1539	3.742
/T	SER96	/2	C1568	3.747
/T	GLY80	/2	A1589	3.748
/T	LEU45	/2	U1539	3.748
/T	LYS41	/2	C1627	3.75
/T	GLU44	/2	U1539	3.752
/T	SER90	/2	G1654	3.752
/T	ARG67	/2	G1429	3.755
/T	GLY71	/2	C1562	3.757
/T	GLY86	/2	U1530	3.759
/T	LYS41	/2	C1628	3.765
/T	PRO89	/2	C1529	3.767
/T	MET88	/2	C1529	3.783
/T	SER98	/2	C1568	3.786
/T	GLY120	/2	G1563	3.796
/T	VAL87	/2	U1530	3.796
/T	GLY71	/2	C1562	3.797
/T	VAL72	/2	C1562	3.8
/T	GLN12	/2	G1541	3.805
/T	GLY120	/2	G1563	3.809
/T	GLY71	/2	G1563	3.814
/T	SER74	/2	C1562	3.821
/T	GLN11	/2	U1543	3.822
/T	GLN11	/2	C1542	3.826
/T	SER98	/2	C1568	3.84
/T	HIS91	/2	G1654	3.841
/T	LEU45	/2	U1539	3.847
/T	GLY119	/2	C1562	3.859
/T	SER59	/2	G1541	3.86
/T	PHE92	/2	A1588	3.862
/T	VAL72	/2	G1563	3.863
/T	SER90	/2	C1655	3.866
/T	TYR48	/2	U1539	3.867
/T	GLY81	/2	A1589	3.869
/T	HIS91	/2	C1655	3.872
/T	GLY119	/2	C1562	3.872
/T	PRO47	/2	U1539	3.88
/T	VAL72	/2	C1562	3.886
/T	LEU39	/2	G1540	3.892
/T	GLU44	/2	U1539	3.894
/T	ARG82	/2	A1589	3.895
/T	GLY119	/2	C1562	3.911
/T	MET88	/2	C1529	3.914
/T	VAL87	/2	U1530	3.94
/T	VAL87	/2	U1530	3.942
/T	GLY86	/2	G1606	3.944
/T	LYS97	/2	C1568	3.95
/T	SER59	/2	C1542	3.953
/T	LYS43	/2	U1539	3.964
/T	PRO47	/2	G1540	3.969
/T	SER90	/2	G1654	3.973
/T	GLN11	/2	C1542	3.981
/T	GLY71	/2	C1562	3.991
/T	PRO125	/2	A1414	3.994
/T	SER90	/2	G1654	3.998

## Sheet: 2018_6g5h_Mature
chain1	res1	chain2	res2	distance
/T	ASP132	/2	C1415	2.197
/T	ARG101	/2	C1565	2.279
/T	TYR48	/2	C1538	2.281
/T	LYS38	/2	C1628	2.37
/T	ARG84	/2	G1605	2.38
/T	ARG67	/2	U1585	2.41
/T	ARG84	/2	A1537	2.458
/T	VAL87	/2	C1529	2.467
/T	ARG62	/2	C1542	2.468
/T	PHE92	/2	C1655	2.487
/T	ARG82	/2	G1654	2.5
/T	ARG62	/2	U1543	2.541
/T	SER74	/2	C1562	2.561
/T	GLU50	/S	ARG46	2.575
/T	SER98	/2	C1568	2.595
/T	ARG121	/2	C1564	2.599
/T	ARG129	/2	C1415	2.607
/T	LYS43	/2	G1540	2.623
/T	GLY68	/2	G1429	2.682
/T	LEU45	/2	U1539	2.749
/T	LYS115	/2	G1563	2.773
/T	GLY119	/2	C1562	2.806
/T	ASP8	/Q	LYS33	2.841
/T	ASP35	/S	ARG46	2.853
/T	GLY80	/2	A1589	2.853
/T	ASN10	/Q	ARG45	2.857
/T	TYR79	/2	G1541	2.867
/T	VAL34	/S	ARG46	2.869
/T	VAL72	/2	G1563	2.872
/T	GLU50	/S	ARG46	2.886
/T	GLN128	/2	A1414	2.892
/T	GLU44	/2	U1539	2.895
/T	GLY86	/2	G1606	2.911
/T	GLY68	/2	G1429	2.937
/T	GLY73	/2	C1562	2.951
/T	VAL87	/2	U1530	2.964
/T	VAL99	/2	C1568	2.979
/T	LYS97	/2	G1570	2.984
/T	SER59	/2	C1542	3
/T	LEU66	/2	G1428	3.004
/T	TYR48	/2	C1538	3.005
/T	GLY73	/2	C1562	3.016
/T	GLU50	/S	ARG46	3.024
/T	ARG62	/2	C1542	3.043
/T	ARG62	/2	U1543	3.047
/T	HIS91	/2	G1665	3.051
/T	ARG67	/2	U1585	3.054
/T	TYR48	/2	C1538	3.054
/T	ARG102	/2	C1565	3.063
/T	ASP35	/S	LYS47	3.067
/T	ARG84	/2	G1605	3.078
/T	SER59	/2	C1542	3.084
/T	ASP35	/S	ARG46	3.1
/T	TYR79	/2	G1541	3.117
/T	TYR48	/2	C1538	3.137
/T	LEU45	/2	U1539	3.15
/T	HIS91	/2	G1665	3.175
/T	HIS91	/2	C1655	3.181
/T	GLU50	/S	ARG46	3.19
/T	ARG84	/2	G1605	3.193
/T	GLY73	/2	C1562	3.194
/T	ASP132	/2	C1415	3.199
/T	SER90	/2	G1654	3.201
/T	LYS7	/2	U1426	3.204
/T	PRO89	/2	G1665	3.21
/T	LYS43	/2	G1540	3.212
/T	LYS115	/2	G1563	3.213
/T	GLY73	/2	C1562	3.215
/T	GLN12	/2	C1593	3.219
/T	ASP8	/Q	LYS33	3.221
/T	SER98	/2	G1566	3.222
/T	ASN10	/Q	ARG45	3.224
/T	ARG67	/2	G1587	3.225
/T	LYS43	/2	U1539	3.23
/T	GLN105	/2	C1564	3.231
/T	GLY71	/2	C1562	3.233
/T	ARG121	/2	G1563	3.235
/T	PRO47	/2	U1539	3.238
/T	HIS91	/2	C1655	3.242
/T	LEU39	/2	G1540	3.244
/T	VAL99	/2	G1567	3.244
/T	ASN10	/Q	MET41	3.245
/T	ARG67	/2	G1587	3.252
/T	LYS97	/2	C1568	3.252
/T	VAL72	/2	G1563	3.253
/T	LYS43	/2	U1539	3.256
/T	ARG62	/2	C1542	3.257
/T	ARG84	/2	A1537	3.261
/T	SER90	/2	G1654	3.266
/T	GLY71	/2	C1562	3.269
/T	ARG101	/2	C1565	3.272
/T	LYS43	/2	G1540	3.275
/T	GLN12	/2	G1541	3.277
/T	GLN12	/2	C1593	3.281
/T	SER98	/2	C1568	3.282
/T	TYR48	/2	C1538	3.283
/T	LYS7	/2	C1427	3.285
/T	SER96	/2	C1568	3.286
/T	ARG84	/2	C1538	3.287
/T	GLY73	/2	C1562	3.288
/T	ARG129	/2	C1415	3.291
/T	GLY68	/2	G1429	3.291
/T	PHE92	/2	C1655	3.292
/T	LYS7	/Q	ARG37	3.298
/T	GLN12	/2	G1541	3.3
/T	ARG101	/2	C1565	3.3
/T	TRP52	/S	ARG46	3.304
/T	PRO125	/2	A1414	3.305
/T	SER98	/2	G1566	3.311
/T	LYS7	/2	U1426	3.311
/T	LYS7	/Q	PRO38	3.311
/T	GLY119	/2	G1563	3.313
/T	ARG101	/2	C1565	3.315
/T	LYS97	/2	G1566	3.316
/T	MET88	/2	G1665	3.316
/T	LYS97	/2	G1570	3.316
/T	GLN12	/Q	ARG45	3.317
/T	SER90	/2	G1654	3.318
/T	GLN105	/2	C1564	3.318
/T	TYR48	/2	U1539	3.321
/T	SER59	/2	C1542	3.322
/T	ASN10	/Q	MET41	3.324
/T	LEU39	/2	G1540	3.326
/T	LYS43	/2	U1539	3.33
/T	ARG67	/2	U1585	3.331
/T	LYS38	/S	ARG39	3.331
/T	LYS43	/2	G1540	3.332
/T	LYS38	/S	ARG39	3.332
/T	LEU45	/2	C1538	3.332
/T	VAL37	/2	G1567	3.334
/T	GLN105	/2	C1564	3.335
/T	GLU50	/S	ARG46	3.341
/T	GLN12	/Q	ARG45	3.344
/T	ARG102	/2	C1565	3.348
/T	ARG67	/2	U1585	3.349
/T	ARG16	/2	A1594	3.353
/T	ARG82	/2	G1654	3.358
/T	MET88	/2	G1665	3.358
/T	ARG67	/2	G1428	3.366
/T	LYS43	/2	U1539	3.368
/T	GLN12	/Q	ARG45	3.37
/T	ARG62	/2	C1542	3.37
/T	TYR48	/2	C1538	3.37
/T	ARG62	/2	U1543	3.371
/T	VAL99	/2	G1567	3.371
/T	GLY119	/2	C1562	3.372
/T	ARG62	/2	C1542	3.372
/T	ARG84	/2	C1538	3.373
/T	VAL72	/2	C1564	3.374
/T	ASP35	/S	ARG46	3.374
/T	PRO89	/2	G1665	3.375
/T	ARG82	/2	G1654	3.375
/T	SER74	/2	C1562	3.375
/T	GLY73	/2	C1562	3.379
/T	ARG102	/2	C1565	3.381
/T	LYS7	/Q	ARG37	3.385
/T	ASN10	/Q	ARG45	3.386
/T	SER98	/2	C1568	3.386
/T	SER98	/2	G1566	3.388
/T	LYS41	/2	C1628	3.39
/T	ARG102	/2	C1565	3.39
/T	GLN12	/2	C1593	3.393
/T	LYS41	/2	C1628	3.394
/T	GLY71	/2	G1563	3.397
/T	GLU50	/S	ARG46	3.398
/T	LYS38	/2	C1628	3.401
/T	PRO89	/2	G1665	3.401
/T	ARG102	/2	C1565	3.403
/T	GLN12	/2	G1541	3.41
/T	ASP132	/2	C1416	3.412
/T	LYS7	/2	U1426	3.415
/T	TYR48	/2	U1539	3.417
/T	ASN10	/Q	MET41	3.419
/T	THR36	/S	PHE83	3.423
/T	ASP35	/S	LYS47	3.425
/T	ASP8	/Q	LYS33	3.426
/T	LYS7	/Q	GLY36	3.429
/T	GLY68	/2	G1429	3.432
/T	VAL37	/S	ARG39	3.434
/T	LYS77	/2	G1587	3.437
/T	ARG67	/2	U1585	3.439
/T	SER98	/2	C1568	3.439
/T	ARG84	/2	A1537	3.439
/T	ASP35	/S	ARG46	3.442
/T	PHE92	/2	C1655	3.442
/T	ARG67	/2	G1587	3.443
/T	ARG62	/2	C1542	3.446
/T	ARG67	/2	U1585	3.446
/T	HIS63	/2	C1542	3.45
/T	GLY86	/2	G1606	3.451
/T	GLN12	/2	C1593	3.452
/T	ARG84	/2	C1538	3.454
/T	VAL9	/Q	MET41	3.455
/T	TYR48	/2	U1596	3.455
/T	ILE78	/2	G1587	3.458
/T	VAL37	/S	ARG39	3.459
/T	ARG101	/2	C1565	3.46
/T	SER74	/2	G1587	3.46
/T	ARG16	/2	A1594	3.463
/T	ARG82	/2	G1654	3.468
/T	LYS115	/2	G1563	3.471
/T	ARG84	/2	A1537	3.474
/T	TYR48	/2	U1595	3.475
/T	GLU50	/S	ARG46	3.479
/T	LYS7	/Q	GLY36	3.48
/T	ASP35	/S	ARG46	3.48
/T	GLY86	/2	G1606	3.481
/T	SER74	/2	C1562	3.49
/T	GLN12	/2	C1593	3.494
/T	GLY71	/2	C1562	3.497
/T	PHE92	/2	A1588	3.498
/T	TYR48	/2	C1538	3.499
/T	GLY71	/2	C1562	3.502
/T	LYS38	/2	C1628	3.505
/T	GLY119	/2	G1563	3.506
/T	LYS97	/2	G1570	3.506
/T	ARG129	/2	C1415	3.506
/T	VAL72	/2	C1562	3.507
/T	LYS115	/2	G1563	3.509
/T	MET88	/2	G1665	3.513
/T	ARG67	/2	G1587	3.514
/T	HIS91	/2	C1655	3.514
/T	ARG101	/2	C1564	3.52
/T	SER98	/2	C1568	3.521
/T	HIS91	/2	C1655	3.521
/T	MET88	/2	G1665	3.521
/T	PRO125	/2	A1414	3.524
/T	PRO47	/2	U1539	3.525
/T	LYS43	/2	U1539	3.526
/T	VAL87	/2	G1665	3.531
/T	VAL87	/2	C1529	3.533
/T	ARG121	/2	G1563	3.534
/T	ARG101	/2	C1565	3.536
/T	LEU66	/2	G1428	3.54
/T	VAL37	/S	ARG39	3.55
/T	ARG101	/2	C1565	3.551
/T	VAL87	/2	G1665	3.552
/T	VAL9	/Q	MET41	3.554
/T	ARG101	/2	C1565	3.554
/T	HIS91	/2	G1665	3.554
/T	ARG84	/2	C1538	3.555
/T	ASP132	/2	C1415	3.555
/T	MET88	/2	G1665	3.557
/T	ARG67	/2	U1585	3.558
/T	ARG67	/2	G1429	3.563
/T	GLU32	/S	LYS78	3.565
/T	GLY86	/2	G1606	3.567
/T	PHE92	/2	C1655	3.569
/T	VAL87	/2	G1665	3.571
/T	LYS43	/2	U1539	3.572
/T	ARG101	/2	C1565	3.573
/T	MET88	/2	G1665	3.574
/T	HIS91	/2	C1655	3.575
/T	ARG129	/2	C1415	3.577
/T	ARG129	/2	C1415	3.577
/T	ASN85	/2	C1627	3.579
/T	VAL37	/S	ARG39	3.581
/T	LEU45	/2	U1539	3.583
/T	GLY86	/2	G1606	3.583
/T	GLN105	/2	C1565	3.585
/T	ARG94	/2	A1561	3.586
/T	TYR48	/2	U1539	3.587
/T	VAL87	/2	U1530	3.59
/T	ARG67	/2	U1585	3.593
/T	GLY71	/2	G1563	3.595
/T	VAL34	/S	ARG46	3.596
/T	GLY71	/2	G1563	3.598
/T	ALA46	/S	ARG39	3.602
/T	VAL87	/2	G1229	3.602
/T	SER98	/2	G1566	3.605
/T	VAL87	/2	G1229	3.609
/T	ARG82	/2	A1531	3.61
/T	HIS91	/2	G1665	3.61
/T	ASN10	/Q	ARG45	3.615
/T	ARG102	/2	C1565	3.616
/T	GLU50	/S	ARG46	3.619
/T	THR36	/S	PHE83	3.623
/T	ARG129	/2	C1415	3.624
/T	TYR48	/2	U1595	3.624
/T	GLY119	/2	C1562	3.627
/T	TYR79	/2	G1541	3.634
/T	ASP35	/S	ARG46	3.636
/T	MET88	/2	G1665	3.638
/T	SER98	/2	G1566	3.638
/T	LYS38	/S	ARG39	3.639
/T	HIS63	/2	C1542	3.64
/T	GLU50	/S	ARG46	3.641
/T	VAL87	/2	C1529	3.644
/T	ASP132	/2	C1415	3.646
/T	HIS91	/2	C1655	3.647
/T	TRP52	/S	ARG46	3.65
/T	LYS43	/2	G1540	3.651
/T	PHE92	/2	G1654	3.654
/T	ARG67	/2	G1428	3.654
/T	TYR79	/2	G1541	3.655
/T	GLU44	/2	U1539	3.655
/T	GLN105	/2	C1564	3.658
/T	PRO125	/2	A1414	3.658
/T	ARG84	/2	A1537	3.664
/T	ARG101	/2	C1565	3.666
/T	LYS97	/2	G1570	3.672
/T	LEU66	/2	G1428	3.672
/T	PRO125	/2	C1415	3.673
/T	LYS77	/2	G1587	3.674
/T	GLY68	/2	G1429	3.675
/T	PRO125	/2	A1414	3.675
/T	LYS97	/2	C1568	3.678
/T	GLU44	/2	U1539	3.683
/T	LEU39	/2	G1540	3.683
/T	THR36	/S	PRO80	3.684
/T	LEU39	/2	G1540	3.684
/T	ARG67	/2	G1428	3.685
/T	LYS43	/2	G1540	3.685
/T	ASP132	/2	C1416	3.689
/T	VAL72	/2	G1563	3.69
/T	TYR48	/2	U1596	3.692
/T	SER96	/2	C1568	3.694
/T	LYS41	/2	C1627	3.696
/T	VAL87	/2	U1530	3.698
/T	TYR48	/2	U1539	3.698
/T	LYS38	/2	C1629	3.704
/T	LYS7	/Q	ASN35	3.706
/T	GLU32	/S	LYS78	3.71
/T	VAL37	/2	G1567	3.711
/T	GLY119	/2	G1563	3.712
/T	GLN12	/2	C1593	3.713
/T	ARG67	/2	G1428	3.713
/T	LYS77	/2	G1587	3.715
/T	ASP35	/S	LYS47	3.716
/T	ARG101	/2	C1564	3.722
/T	ARG129	/2	C1415	3.722
/T	GLY73	/2	C1562	3.723
/T	HIS91	/2	G1654	3.724
/T	LYS115	/2	G1563	3.724
/T	ARG101	/2	C1565	3.725
/T	ASP8	/Q	LYS33	3.725
/T	PRO89	/2	G1665	3.727
/T	LYS38	/S	ARG39	3.729
/T	HIS91	/2	C1655	3.73
/T	PRO47	/2	G1540	3.73
/T	THR36	/S	ARG39	3.73
/T	SER59	/2	G1541	3.731
/T	GLY68	/2	G1429	3.732
/T	ASP35	/S	ARG46	3.732
/T	ASN10	/Q	MET41	3.733
/T	ALA46	/S	ARG39	3.733
/T	GLU32	/S	LYS78	3.735
/T	ARG67	/2	G1429	3.736
/T	PRO89	/2	C1529	3.736
/T	ILE78	/2	G1587	3.736
/T	LYS43	/2	U1539	3.742
/T	ARG102	/2	C1565	3.743
/T	SER96	/2	C1568	3.746
/T	GLY80	/2	A1589	3.748
/T	LEU45	/2	U1539	3.749
/T	VAL34	/S	ARG46	3.749
/T	TYR48	/2	U1539	3.75
/T	SER90	/2	G1654	3.75
/T	LYS41	/2	C1627	3.75
/T	GLU44	/2	U1539	3.752
/T	TYR48	/2	U1539	3.753
/T	ARG67	/2	G1429	3.754
/T	GLY71	/2	C1562	3.757
/T	GLN105	/2	C1564	3.757
/T	GLY86	/2	U1530	3.757
/T	GLN105	/2	C1564	3.76
/T	ARG101	/2	C1565	3.763
/T	LYS41	/2	C1628	3.765
/T	SER98	/2	G1566	3.765
/T	PRO89	/2	C1529	3.767
/T	ASP35	/S	ARG46	3.768
/T	ARG84	/2	G1605	3.768
/T	LYS38	/2	C1628	3.771
/T	ARG84	/2	G1605	3.774
/T	TYR48	/2	U1539	3.775
/T	LYS97	/2	G1570	3.777
/T	PHE92	/2	A1588	3.778
/T	LYS38	/S	ARG39	3.779
/T	ARG16	/2	A1594	3.78
/T	LYS115	/2	G1563	3.783
/T	MET88	/2	C1529	3.784
/T	ASP35	/S	ARG46	3.785
/T	LYS7	/2	C1427	3.786
/T	SER98	/2	C1568	3.786
/T	HIS91	/2	G1665	3.787
/T	GLY71	/2	C1562	3.796
/T	GLY120	/2	G1563	3.796
/T	VAL87	/2	U1530	3.797
/T	PHE92	/2	A1588	3.798
/T	ASP35	/S	ARG46	3.799
/T	VAL72	/2	C1562	3.799
/T	HIS91	/2	C1655	3.802
/T	GLN12	/2	G1541	3.806
/T	GLN12	/2	C1593	3.807
/T	LYS77	/2	A1588	3.809
/T	ASP35	/S	ARG46	3.809
/T	GLY120	/2	G1563	3.809
/T	GLN12	/2	C1593	3.811
/T	GLY71	/2	G1563	3.814
/T	SER98	/2	G1566	3.814
/T	LYS122	/2	C1430	3.815
/T	SER74	/2	C1562	3.821
/T	GLN11	/2	U1543	3.822
/T	GLN11	/2	C1542	3.825
/T	ARG82	/2	G1654	3.825
/T	ARG62	/2	C1542	3.828
/T	ASN10	/Q	MET41	3.829
/T	GLN83	/2	C1627	3.839
/T	SER98	/2	C1568	3.84
/T	HIS91	/2	G1654	3.84
/T	GLN128	/2	A1414	3.842
/T	VAL37	/2	G1567	3.845
/T	LEU45	/2	U1539	3.848
/T	ARG101	/2	C1564	3.849
/T	THR36	/S	PHE83	3.849
/T	LYS43	/2	G1540	3.849
/T	LYS7	/2	C1427	3.854
/T	GLN105	/2	C1564	3.854
/T	ARG67	/2	G1587	3.854
/T	ARG121	/2	C1564	3.855
/T	GLY119	/2	C1562	3.858
/T	SER59	/2	G1541	3.861
/T	PHE92	/2	A1588	3.862
/T	VAL72	/2	G1563	3.863
/T	GLU32	/S	LYS78	3.864
/T	SER90	/2	C1655	3.866
/T	TYR48	/2	U1539	3.867
/T	TYR48	/2	C1538	3.868
/T	GLY81	/2	A1589	3.87
/T	HIS91	/2	C1655	3.871
/T	GLY119	/2	C1562	3.872
/T	LYS38	/2	C1628	3.877
/T	ARG67	/2	G1428	3.879
/T	PRO47	/2	U1539	3.879
/T	ARG121	/2	C1564	3.88
/T	LYS7	/2	C1427	3.881
/T	ARG129	/2	C1415	3.881
/T	GLN105	/2	C1565	3.882
/T	LYS7	/2	C1427	3.883
/T	GLN105	/2	C1564	3.884
/T	ASP35	/S	LYS47	3.884
/T	PRO89	/2	G1665	3.885
/T	VAL72	/2	C1562	3.886
/T	LYS38	/2	C1628	3.886
/T	ARG67	/2	G1587	3.886
/T	LYS7	/Q	GLY36	3.888
/T	ILE78	/2	G1587	3.888
/T	ARG62	/2	U1543	3.889
/T	ASP35	/S	ARG46	3.889
/T	GLU32	/S	LYS78	3.89
/T	LYS115	/2	C1564	3.891
/T	LEU39	/2	G1540	3.892
/T	VAL34	/S	ARG46	3.894
/T	ARG101	/2	C1565	3.894
/T	GLU44	/2	U1539	3.894
/T	GLU50	/S	ARG46	3.895
/T	ARG129	/2	C1415	3.895
/T	ARG82	/2	A1589	3.896
/T	TYR48	/2	C1538	3.896
/T	ARG84	/2	A1537	3.898
/T	ARG82	/2	A1589	3.9
/T	ARG121	/2	G1563	3.902
/T	MET88	/2	G1665	3.902
/T	VAL99	/2	G1567	3.904
/T	ARG67	/2	G1587	3.906
/T	ARG62	/2	U1543	3.908
/T	HIS91	/2	C1655	3.909
/T	TYR48	/2	U1539	3.909
/T	GLN12	/2	C1593	3.911
/T	LEU45	/2	C1538	3.911
/T	GLY119	/2	C1562	3.911
/T	VAL15	/2	C1542	3.914
/T	MET88	/2	C1529	3.914
/T	ARG102	/2	C1565	3.916
/T	GLN105	/2	C1564	3.92
/T	VAL87	/2	C1529	3.92
/T	MET88	/2	G1665	3.921
/T	GLU44	/2	C1629	3.925
/T	GLN12	/2	C1593	3.925
/T	GLY3	/2	C1416	3.929
/T	ARG129	/2	C1416	3.929
/T	ALA70	/2	G1587	3.931
/T	LYS7	/2	C1427	3.932
/T	LYS115	/2	C1564	3.933
/T	ARG67	/2	U1585	3.934
/T	ARG67	/2	G1587	3.934
/T	LEU39	/2	G1540	3.938
/T	ASP8	/Q	LYS33	3.938
/T	PHE92	/2	A1588	3.94
/T	VAL87	/2	U1530	3.94
/T	VAL87	/2	U1530	3.94
/T	THR5	/2	G1425	3.943
/T	GLY86	/2	G1606	3.944
/T	ASP8	/Q	PRO38	3.944
/T	ARG84	/2	G1605	3.945
/T	ARG101	/2	C1564	3.945
/T	LYS97	/2	C1568	3.949
/T	TRP52	/S	ARG46	3.949
/T	ARG67	/2	G1428	3.949
/T	LYS38	/2	C1629	3.95
/T	THR36	/S	PHE83	3.951
/T	ARG67	/2	U1585	3.952
/T	SER59	/2	C1542	3.953
/T	ARG101	/2	C1565	3.955
/T	PRO89	/2	G1665	3.955
/T	GLN12	/Q	ARG45	3.956
/T	VAL37	/2	G1567	3.958
/T	GLN105	/2	C1564	3.958
/T	ARG67	/2	U1585	3.959
/T	ALA46	/S	ARG39	3.962
/T	GLN12	/2	C1593	3.963
/T	LYS115	/2	G1563	3.963
/T	LYS43	/2	U1539	3.963
/T	SER98	/2	G1566	3.965
/T	VAL15	/2	G1541	3.965
/T	SER59	/2	G1541	3.966
/T	PRO47	/2	G1540	3.968
/T	GLN128	/2	A1414	3.969
/T	GLU50	/S	ARG46	3.971
/T	SER90	/2	G1654	3.973
/T	ILE78	/2	G1587	3.975
/T	VAL99	/2	G1567	3.978
/T	HIS91	/2	G1665	3.978
/T	GLN11	/2	C1542	3.981
/T	VAL34	/S	ARG46	3.982
/T	LYS115	/2	G1563	3.983
/T	GLU50	/S	ARG46	3.985
/T	VAL37	/S	ARG39	3.99
/T	GLY71	/2	C1562	3.991
/T	TYR48	/2	U1539	3.991
/T	ARG84	/2	A1537	3.993
/T	MET88	/2	G1665	3.993
/T	ASP35	/S	ARG46	3.993
/T	TYR48	/2	U1596	3.994
/T	PRO125	/2	A1414	3.995
/T	TYR48	/2	U1539	3.995
/T	SER90	/2	G1654	3.998
/T	THR36	/S	VAL43	3.998
/T	ARG129	/2	C1415	3.999
/T	PRO89	/2	G1665	3.999

## Sheet: 2020_6zxd_StateF1
chain1	res1	chain2	res2	distance
/T	LYS43	/2	G1540	0.254
/T	LYS43	/2	G1540	1.322
/T	LYS43	/2	G1540	1.59
/T	ARG101	/2	C1565	2.29
/T	LYS43	/2	G1540	2.308
/T	ASP132	/2	C1415	2.319
/T	LYS43	/2	G1540	2.327
/T	LYS43	/2	G1540	2.395
/T	LYS43	/2	G1540	2.402
/T	ASP35	/S	ARG46	2.452
/T	LYS43	/2	U1539	2.463
/T	LYS43	/2	G1540	2.477
/T	GLU44	/2	U1539	2.481
/T	PHE92	/2	C1655	2.524
/T	GLU50	/S	ARG46	2.593
/T	SER59	/2	C1542	2.678
/T	GLN12	/2	C1593	2.679
/T	TYR48	/2	C1538	2.69
/T	ARG62	/2	C1542	2.692
/T	VAL87	/2	C1529	2.694
/T	TYR48	/2	C1538	2.721
/T	THR36	/S	ARG39	2.724
/T	ARG101	/2	G1566	2.877
/T	LYS38	/2	C1628	2.88
/T	SER98	/2	C1568	2.893
/T	ARG62	/2	U1543	2.919
/T	VAL87	/2	U1530	2.956
/T	ARG84	/2	G1605	2.986
/T	ARG84	/2	G1606	3.012
/T	HIS91	/2	G1665	3.014
/T	GLN83	/2	C1627	3.017
/T	PRO47	/2	U1539	3.043
/T	GLU50	/S	ARG46	3.047
/T	GLY3	/2	G1424	3.054
/T	HIS91	/2	G1665	3.059
/T	GLU50	/S	ARG46	3.062
/T	SER59	/2	C1542	3.064
/T	HIS63	/2	G1587	3.076
/T	ARG62	/2	U1543	3.088
/T	GLY71	/2	C1562	3.09
/T	LEU45	/2	U1539	3.108
/T	ARG62	/2	C1542	3.133
/T	ARG121	/2	C1564	3.133
/T	ARG62	/2	C1542	3.138
/T	TYR48	/2	C1538	3.168
/T	PRO47	/S	ARG46	3.172
/T	PRO47	/2	U1539	3.176
/T	THR36	/S	PHE83	3.184
/T	GLY119	/2	C1562	3.202
/T	ARG82	/2	A1589	3.204
/T	ARG82	/2	G1654	3.213
/T	GLN12	/Q	ARG45	3.22
/T	ILE78	/2	G1587	3.229
/T	GLN12	/2	G1541	3.233
/T	GLY119	/2	C1562	3.234
/T	ARG129	/2	C1416	3.234
/T	SER98	/2	C1568	3.236
/T	LYS43	/2	G1540	3.246
/T	SER59	/2	C1542	3.248
/T	LYS97	/2	C1568	3.249
/T	ARG121	/2	G1563	3.252
/T	SER96	/2	C1568	3.252
/T	LYS77	/2	G1584	3.252
/T	GLU50	/S	ARG46	3.254
/T	LYS97	/2	G1566	3.256
/T	ARG67	/2	U1585	3.263
/T	ARG62	/2	C1542	3.265
/T	ASP132	/2	C1415	3.268
/T	LEU39	/2	G1540	3.269
/T	VAL87	/2	G1229	3.273
/T	ARG67	/2	G1428	3.273
/T	GLN128	/2	C1415	3.275
/T	VAL87	/2	G1665	3.279
/T	VAL87	/2	A1607	3.281
/T	ASN10	/Q	ARG45	3.286
/T	GLU50	/S	ARG46	3.287
/T	LYS43	/2	U1539	3.287
/T	GLY71	/2	C1562	3.289
/T	HIS91	/2	G1665	3.29
/T	ARG121	/2	C1564	3.29
/T	SER59	/2	C1542	3.291
/T	THR36	/S	PHE83	3.292
/T	LYS7	/2	U1426	3.294
/T	PHE92	/2	C1655	3.296
/T	LYS77	/2	G1587	3.297
/T	PRO89	/2	G1665	3.301
/T	LYS41	/2	C1628	3.302
/T	GLU44	/2	U1539	3.303
/T	GLU50	/S	ARG46	3.304
/T	GLY73	/2	C1562	3.305
/T	LYS43	/2	G1540	3.314
/T	GLY3	/2	G1424	3.316
/T	ARG62	/2	C1542	3.318
/T	ARG82	/2	C1590	3.318
/T	ASN10	/Q	MET41	3.32
/T	TYR48	/2	C1538	3.325
/T	GLU50	/S	ARG46	3.335
/T	VAL4	/2	C1416	3.337
/T	VAL87	/2	U1530	3.34
/T	GLU50	/S	ARG46	3.341
/T	ARG84	/2	A1537	3.348
/T	HIS91	/2	C1655	3.353
/T	ARG62	/2	U1543	3.356
/T	ARG62	/2	U1543	3.357
/T	ARG101	/2	C1564	3.363
/T	LEU39	/2	G1540	3.366
/T	THR36	/S	LYS47	3.366
/T	LYS7	/Q	ASN35	3.368
/T	TYR48	/2	U1595	3.371
/T	MET88	/2	G1665	3.371
/T	GLY71	/2	G1563	3.373
/T	GLN128	/2	A1414	3.375
/T	LYS38	/2	C1628	3.375
/T	ASP35	/S	ARG46	3.381
/T	VAL15	/2	C1542	3.382
/T	LYS77	/2	G1587	3.385
/T	SER74	/2	C1562	3.387
/T	GLY80	/2	A1589	3.387
/T	ARG102	/2	C1565	3.393
/T	ASP35	/S	ARG46	3.395
/T	LYS7	/Q	ARG37	3.406
/T	GLN128	/2	C1415	3.411
/T	PHE92	/2	A1588	3.413
/T	GLU50	/S	ARG46	3.413
/T	ARG101	/2	C1565	3.419
/T	ARG62	/2	C1542	3.419
/T	PRO89	/2	G1665	3.42
/T	PHE92	/2	C1655	3.431
/T	ARG82	/2	A1589	3.432
/T	GLU50	/S	ARG46	3.433
/T	ARG84	/2	G1605	3.434
/T	ARG82	/2	G1654	3.435
/T	ARG62	/2	U1543	3.435
/T	HIS91	/2	C1655	3.436
/T	ARG62	/2	C1542	3.439
/T	LYS43	/2	U1539	3.441
/T	ARG67	/2	U1585	3.444
/T	GLY73	/2	C1562	3.445
/T	TYR48	/2	U1539	3.446
/T	VAL4	/2	C1416	3.447
/T	VAL72	/2	G1563	3.456
/T	ASP132	/2	C1416	3.457
/T	TYR48	/2	U1539	3.46
/T	ARG101	/2	C1564	3.471
/T	HIS91	/2	C1655	3.477
/T	GLY86	/2	G1606	3.478
/T	SER98	/2	C1568	3.481
/T	TYR48	/S	ARG46	3.484
/T	ASN10	/Q	ARG45	3.485
/T	LEU66	/2	G1428	3.487
/T	PRO89	/2	C1529	3.489
/T	TYR48	/2	U1539	3.492
/T	LYS7	/2	U1426	3.493
/T	TYR48	/2	U1539	3.493
/T	ILE78	/2	G1587	3.493
/T	ARG67	/2	G1429	3.496
/T	SER90	/2	G1654	3.507
/T	VAL4	/2	C1416	3.509
/T	ARG121	/2	G1563	3.511
/T	ARG121	/2	G1563	3.512
/T	THR5	/2	U1426	3.52
/T	MET88	/2	G1665	3.527
/T	LYS43	/2	U1539	3.532
/T	SER96	/2	C1568	3.534
/T	ALA70	/2	G1587	3.54
/T	ILE78	/2	G1587	3.542
/T	LYS43	/2	U1539	3.542
/T	ARG84	/2	A1531	3.546
/T	ARG121	/2	C1564	3.549
/T	GLY86	/2	G1606	3.549
/T	GLY68	/2	G1429	3.55
/T	PHE92	/2	A1588	3.552
/T	ASN10	/Q	ARG45	3.552
/T	ARG102	/2	C1565	3.553
/T	GLY86	/2	G1606	3.557
/T	ASP132	/2	C1415	3.565
/T	SER98	/2	C1568	3.568
/T	ARG67	/2	U1585	3.571
/T	GLN105	/2	C1564	3.572
/T	PRO125	/2	A1414	3.573
/T	TYR48	/2	C1538	3.574
/T	GLY86	/2	G1606	3.577
/T	GLN128	/2	C1415	3.578
/T	GLU44	/2	U1539	3.58
/T	ASP35	/S	ARG46	3.58
/T	ILE78	/2	G1587	3.58
/T	LYS43	/2	G1540	3.587
/T	LYS41	/2	A1569	3.589
/T	ILE78	/2	G1587	3.592
/T	GLU44	/2	U1539	3.592
/T	SER90	/2	G1654	3.593
/T	LYS43	/2	U1539	3.601
/T	GLY86	/2	G1606	3.603
/T	ASP132	/2	C1415	3.613
/T	SER98	/2	C1568	3.615
/T	ILE78	/2	G1587	3.616
/T	TYR48	/2	U1539	3.617
/T	VAL87	/2	C1529	3.617
/T	ILE78	/2	G1587	3.618
/T	TYR65	/2	U1426	3.619
/T	ILE78	/2	G1587	3.62
/T	HIS91	/2	G1665	3.621
/T	ARG56	/2	G1541	3.623
/T	GLN12	/2	G1541	3.624
/T	ARG56	/2	G1541	3.628
/T	ARG82	/2	A1589	3.629
/T	LYS41	/2	A1569	3.629
/T	ARG62	/2	C1542	3.63
/T	ARG67	/2	G1587	3.631
/T	TYR48	/2	U1539	3.634
/T	GLN105	/2	C1564	3.636
/T	ILE78	/2	G1587	3.637
/T	TYR48	/2	C1538	3.649
/T	ARG101	/2	G1566	3.651
/T	LYS77	/2	G1587	3.651
/T	ASP35	/S	ARG46	3.654
/T	THR36	/S	PRO80	3.656
/T	ILE78	/2	G1587	3.658
/T	ARG101	/2	C1565	3.659
/T	LEU45	/2	U1539	3.66
/T	LYS43	/2	G1540	3.661
/T	SER59	/2	C1542	3.662
/T	VAL9	/Q	MET41	3.666
/T	SER90	/2	G1654	3.669
/T	GLN11	/Q	ARG37	3.669
/T	SER98	/2	G1567	3.673
/T	ARG84	/2	C1538	3.673
/T	ARG84	/2	G1605	3.677
/T	GLN11	/2	U1543	3.677
/T	ASN10	/Q	MET41	3.678
/T	GLU50	/S	ARG46	3.688
/T	LEU66	/2	U1543	3.69
/T	TYR48	/2	U1539	3.694
/T	ARG67	/2	G1587	3.694
/T	ARG84	/2	C1538	3.696
/T	TYR48	/2	C1538	3.699
/T	ARG84	/2	G1605	3.699
/T	LEU39	/2	G1540	3.7
/T	VAL87	/2	U1530	3.701
/T	TYR48	/2	U1539	3.703
/T	LYS43	/2	U1539	3.704
/T	GLN83	/2	C1627	3.705
/T	ARG82	/2	G1654	3.707
/T	GLN105	/2	C1564	3.707
/T	LEU66	/2	U1543	3.709
/T	ARG67	/2	U1585	3.709
/T	VAL15	/2	G1541	3.712
/T	VAL87	/2	G1665	3.714
/T	GLN12	/2	C1593	3.715
/T	LYS97	/2	G1566	3.716
/T	GLN83	/2	C1627	3.718
/T	LEU45	/2	C1538	3.719
/T	PHE92	/2	C1655	3.723
/T	TYR48	/2	U1595	3.725
/T	THR5	/2	U1426	3.728
/T	MET88	/2	G1665	3.729
/T	VAL87	/2	G1606	3.731
/T	ARG67	/2	G1587	3.732
/T	ARG84	/2	G1605	3.733
/T	PRO89	/2	G1665	3.734
/T	HIS91	/2	C1655	3.74
/T	LYS7	/Q	ARG37	3.741
/T	VAL87	/2	G1665	3.742
/T	LYS41	/2	C1627	3.744
/T	PRO89	/2	G1665	3.746
/T	GLN12	/2	C1593	3.747
/T	TYR65	/2	U1426	3.75
/T	ARG129	/2	C1415	3.75
/T	TYR48	/2	U1596	3.751
/T	ARG82	/2	C1590	3.751
/T	VAL37	/2	G1567	3.752
/T	HIS63	/2	U1543	3.755
/T	PHE92	/2	A1588	3.761
/T	LYS115	/2	G1563	3.763
/T	ASP35	/S	ARG46	3.776
/T	HIS63	/2	C1542	3.778
/T	GLY68	/2	G1429	3.78
/T	THR5	/2	U1426	3.782
/T	ARG101	/2	C1565	3.786
/T	HIS63	/2	C1542	3.786
/T	ARG101	/2	G1566	3.787
/T	VAL87	/2	C1529	3.795
/T	ARG67	/2	G1428	3.796
/T	MET88	/2	C1529	3.797
/T	LYS43	/2	G1540	3.798
/T	TYR48	/2	U1539	3.803
/T	PRO47	/2	U1539	3.808
/T	THR36	/S	ARG39	3.812
/T	LYS97	/2	G1570	3.812
/T	GLN11	/2	C1542	3.814
/T	GLY119	/2	C1562	3.814
/T	GLN11	/Q	ARG37	3.815
/T	ARG101	/2	G1566	3.821
/T	ALA46	/S	ARG39	3.821
/T	ARG62	/2	C1542	3.823
/T	ARG56	/2	G1541	3.828
/T	ILE78	/2	G1587	3.829
/T	TYR48	/2	C1538	3.83
/T	ASN10	/Q	MET41	3.833
/T	ILE78	/2	G1587	3.838
/T	ARG101	/2	C1565	3.839
/T	MET88	/2	G1665	3.841
/T	VAL87	/2	A1607	3.843
/T	THR5	/2	U1426	3.845
/T	SER98	/2	G1566	3.847
/T	GLY68	/2	G1429	3.848
/T	LEU45	/S	ARG38	3.848
/T	LYS77	/2	U1586	3.849
/T	ILE78	/2	G1587	3.849
/T	PRO47	/2	U1539	3.849
/T	PRO89	/2	U1530	3.851
/T	ARG129	/2	C1416	3.854
/T	LYS41	/2	C1628	3.856
/T	ASP35	/S	ARG46	3.856
/T	THR36	/S	PRO80	3.858
/T	LYS97	/2	C1568	3.859
/T	ARG67	/2	U1585	3.859
/T	LYS77	/2	G1584	3.859
/T	GLN128	/2	C1415	3.862
/T	ARG67	/2	G1587	3.863
/T	TYR48	/2	C1538	3.864
/T	ARG62	/2	U1543	3.864
/T	GLY73	/2	C1562	3.864
/T	LYS97	/2	G1570	3.864
/T	GLU44	/2	C1538	3.865
/T	PRO89	/2	G1665	3.867
/T	LYS7	/2	U1426	3.868
/T	GLY119	/2	C1562	3.868
/T	VAL37	/S	ARG39	3.871
/T	LYS41	/2	C1568	3.872
/T	GLY71	/2	G1563	3.874
/T	ASP35	/S	ARG46	3.875
/T	PRO47	/2	U1539	3.878
/T	TYR48	/2	U1539	3.88
/T	LEU45	/S	ARG39	3.881
/T	ARG82	/2	C1590	3.884
/T	SER74	/2	C1562	3.884
/T	GLU50	/S	ARG46	3.887
/T	VAL72	/2	G1563	3.887
/T	GLY68	/2	G1429	3.888
/T	VAL87	/2	U1530	3.889
/T	PHE92	/2	A1589	3.889
/T	LYS115	/2	G1563	3.891
/T	GLU44	/2	U1539	3.892
/T	GLY86	/2	G1606	3.893
/T	GLN11	/Q	ARG37	3.897
/T	VAL37	/2	G1567	3.898
/T	ILE78	/2	G1587	3.898
/T	ALA70	/2	G1563	3.901
/T	ARG82	/2	A1589	3.908
/T	ARG62	/2	C1542	3.909
/T	THR36	/S	ARG39	3.91
/T	LYS77	/2	G1587	3.91
/T	ASP35	/S	ARG46	3.913
/T	TYR48	/2	U1539	3.915
/T	ASP35	/S	ARG46	3.917
/T	ASP35	/S	ARG46	3.919
/T	VAL87	/2	G1606	3.92
/T	ASP35	/S	ARG46	3.921
/T	THR5	/2	U1426	3.921
/T	ASP132	/2	C1416	3.922
/T	PHE92	/2	G1654	3.925
/T	ASP132	/2	C1415	3.927
/T	GLY71	/2	G1563	3.927
/T	GLN12	/2	C1593	3.927
/T	SER74	/2	C1562	3.928
/T	GLN12	/2	G1541	3.928
/T	MET88	/2	G1665	3.93
/T	GLU50	/S	ARG46	3.931
/T	PRO2	/2	G1424	3.931
/T	VAL37	/2	G1567	3.932
/T	LEU45	/2	U1539	3.932
/T	LYS38	/S	ARG39	3.933
/T	THR36	/S	VAL43	3.933
/T	TRP33	/2	G1567	3.934
/T	PRO89	/2	C1529	3.935
/T	GLY119	/2	C1562	3.935
/T	ASN10	/Q	MET41	3.937
/T	GLU50	/S	ARG46	3.939
/T	GLY71	/2	C1562	3.941
/T	VAL87	/2	G1606	3.941
/T	SER96	/2	C1568	3.942
/T	GLN105	/2	C1565	3.943
/T	GLN12	/2	C1593	3.945
/T	THR5	/2	U1426	3.949
/T	LYS38	/S	ARG39	3.95
/T	PRO89	/2	G1665	3.95
/T	TYR48	/2	C1538	3.951
/T	PRO47	/2	U1539	3.952
/T	PHE92	/2	A1588	3.952
/T	HIS63	/2	G1587	3.953
/T	ARG129	/2	C1415	3.953
/T	ARG102	/2	C1565	3.955
/T	VAL4	/2	C1416	3.956
/T	SER59	/2	C1542	3.956
/T	ARG62	/2	C1542	3.956
/T	VAL15	/2	G1541	3.957
/T	TYR48	/2	U1539	3.959
/T	ARG62	/2	C1542	3.96
/T	ARG56	/2	G1540	3.96
/T	LYS97	/2	G1566	3.966
/T	ASP35	/S	ARG46	3.966
/T	ARG129	/2	C1416	3.967
/T	MET88	/2	U1530	3.972
/T	VAL87	/2	U1530	3.972
/T	ARG67	/2	G1428	3.974
/T	PHE92	/2	A1588	3.975
/T	MET88	/2	G1665	3.975
/T	GLU50	/S	ARG46	3.976
/T	PRO89	/2	C1529	3.982
/T	LEU45	/S	PHE28	3.983
/T	HIS63	/2	G1587	3.983
/T	PRO89	/2	G1665	3.983
/T	GLY119	/2	C1562	3.985
/T	LYS41	/2	A1569	3.985
/T	MET88	/2	C1529	3.986
/T	ARG101	/2	C1565	3.989
/T	PRO125	/2	C1415	3.991
/T	ARG101	/2	G1566	3.991
/T	TYR48	/2	U1539	3.991
/T	ARG82	/2	A1589	3.991
/T	PRO125	/2	A1414	3.992
/T	ASP35	/S	ARG46	3.996
/T	ALA46	/S	ARG39	3.996
/T	SER59	/2	G1541	3.998
/T	LYS41	/2	C1628	3.998
/T	TRP33	/2	G1567	3.999
/T	ARG121	/2	G1563	3.999

## Sheet: 2020_6zxe_StateF2
chain1	res1	chain2	res2	distance
/T	ASP132	/2	C1415	2.143
/T	ASN10	/Q	ARG45	2.315
/T	VAL87	/2	C1529	2.351
/T	TYR48	/2	U1596	2.365
/T	ARG84	/2	A1531	2.37
/T	SER98	/2	C1568	2.436
/T	SER98	/2	G1566	2.443
/T	TYR65	/2	U1426	2.464
/T	ARG62	/2	C1542	2.491
/T	ARG101	/2	C1565	2.516
/T	LYS7	/Q	ASN35	2.517
/T	PRO47	/S	ARG46	2.593
/T	GLU50	/S	ARG46	2.675
/T	GLU44	/2	U1539	2.719
/T	ARG82	/2	G1654	2.72
/T	ARG102	/2	C1565	2.721
/T	ARG67	/2	G1587	2.744
/T	LYS97	/2	C1568	2.749
/T	THR36	/S	ARG39	2.782
/T	LYS77	/2	G1584	2.788
/T	GLY80	/2	A1589	2.844
/T	SER59	/2	C1542	2.848
/T	SER98	/2	G1566	2.885
/T	GLY119	/2	C1562	2.896
/T	GLU32	/S	LYS78	2.9
/T	GLN12	/2	C1593	2.935
/T	SER98	/2	G1566	2.939
/T	SER59	/2	C1542	2.944
/T	GLN12	/2	C1593	2.95
/T	ARG129	/2	C1416	2.964
/T	VAL4	/2	C1416	2.971
/T	VAL72	/2	G1563	2.981
/T	ARG62	/2	U1543	2.992
/T	GLY68	/2	G1429	3
/T	HIS63	/2	C1542	3.012
/T	LYS38	/S	ARG39	3.02
/T	GLN12	/Q	ARG45	3.02
/T	GLN12	/2	C1593	3.022
/T	PHE92	/2	C1655	3.023
/T	ARG101	/2	G1566	3.041
/T	ARG62	/2	C1542	3.048
/T	ASP132	/2	C1415	3.073
/T	GLU50	/S	ARG46	3.074
/T	SER98	/2	G1566	3.081
/T	HIS63	/2	C1542	3.096
/T	LYS97	/2	G1566	3.105
/T	GLY119	/2	C1562	3.111
/T	TYR48	/S	ARG46	3.116
/T	ARG101	/2	C1565	3.125
/T	VAL87	/2	U1530	3.126
/T	HIS91	/2	G1665	3.128
/T	HIS63	/2	U1543	3.141
/T	PRO125	/2	A1414	3.143
/T	GLY68	/2	G1429	3.147
/T	ARG62	/2	C1542	3.15
/T	ILE78	/2	G1587	3.171
/T	LYS7	/2	U1426	3.172
/T	ARG101	/2	C1564	3.181
/T	ARG82	/2	G1654	3.19
/T	VAL37	/S	ARG39	3.194
/T	ILE78	/2	G1587	3.196
/T	GLN105	/2	C1564	3.197
/T	TYR48	/2	U1596	3.203
/T	SER74	/2	C1562	3.203
/T	GLU50	/S	ARG46	3.203
/T	GLU50	/S	ARG46	3.211
/T	ARG129	/2	C1415	3.213
/T	PHE92	/2	C1655	3.219
/T	TRP33	/2	G1567	3.219
/T	TRP33	/2	G1567	3.225
/T	ARG67	/2	G1428	3.226
/T	GLY73	/2	C1562	3.231
/T	GLY73	/2	C1562	3.233
/T	GLN12	/2	C1593	3.244
/T	ASN10	/Q	ARG45	3.246
/T	SER59	/2	C1542	3.248
/T	ARG67	/2	G1587	3.253
/T	ARG62	/2	C1542	3.254
/T	ARG67	/2	G1428	3.256
/T	ARG101	/2	C1565	3.258
/T	TYR48	/2	U1596	3.259
/T	VAL37	/2	G1567	3.259
/T	THR36	/S	PHE83	3.261
/T	ARG67	/2	G1587	3.261
/T	MET88	/2	G1665	3.264
/T	SER98	/2	C1568	3.264
/T	VAL72	/2	G1563	3.265
/T	ARG82	/2	A1589	3.269
/T	VAL87	/2	G1229	3.27
/T	ASP35	/S	VAL43	3.27
/T	GLU50	/S	ARG46	3.272
/T	ARG84	/2	A1531	3.28
/T	ARG84	/2	U1530	3.282
/T	ARG129	/2	C1416	3.286
/T	LYS41	/2	A1569	3.287
/T	ARG129	/2	C1416	3.294
/T	PRO89	/2	C1529	3.3
/T	GLY68	/2	G1429	3.301
/T	SER59	/2	C1542	3.305
/T	GLU44	/2	U1539	3.307
/T	GLN128	/2	A1414	3.309
/T	LYS7	/Q	ARG37	3.311
/T	VAL72	/2	G1563	3.312
/T	PHE92	/2	A1588	3.313
/T	ARG56	/2	G1541	3.313
/T	ARG101	/2	C1565	3.314
/T	GLY81	/2	A1589	3.316
/T	ARG62	/2	C1542	3.318
/T	GLY71	/2	G1563	3.32
/T	SER98	/2	G1566	3.321
/T	LYS97	/2	C1568	3.321
/T	LYS77	/2	G1587	3.33
/T	LYS38	/S	ARG39	3.33
/T	VAL15	/2	G1541	3.337
/T	LYS43	/2	G1540	3.35
/T	LYS97	/2	G1570	3.353
/T	GLY119	/2	C1562	3.354
/T	VAL37	/S	ARG39	3.355
/T	ASP132	/2	C1415	3.358
/T	LYS38	/S	ARG39	3.36
/T	LYS38	/S	ARG39	3.362
/T	GLU32	/S	LYS78	3.362
/T	ASN10	/Q	ARG45	3.364
/T	ARG102	/2	C1565	3.365
/T	ARG67	/2	G1587	3.37
/T	SER98	/2	C1568	3.372
/T	MET88	/2	G1665	3.378
/T	GLN128	/2	C1415	3.379
/T	TYR48	/2	U1595	3.38
/T	SER74	/2	C1562	3.381
/T	MET88	/2	G1665	3.383
/T	VAL87	/2	C1529	3.384
/T	VAL72	/2	G1563	3.384
/T	ARG67	/2	G1428	3.386
/T	ARG67	/2	G1587	3.387
/T	LYS7	/2	U1426	3.389
/T	LYS43	/2	U1539	3.39
/T	ARG67	/2	G1587	3.39
/T	ARG102	/2	C1565	3.391
/T	ARG102	/2	C1565	3.392
/T	GLN105	/2	C1564	3.393
/T	VAL4	/2	C1416	3.402
/T	HIS63	/2	C1542	3.404
/T	GLY119	/2	C1562	3.404
/T	LYS7	/Q	ASN35	3.404
/T	ARG82	/2	C1590	3.405
/T	LYS7	/Q	ARG37	3.406
/T	PRO47	/2	U1539	3.406
/T	VAL87	/2	C1529	3.411
/T	ILE78	/2	G1587	3.411
/T	GLY71	/2	G1563	3.416
/T	LYS41	/2	C1568	3.416
/T	GLN12	/2	C1593	3.417
/T	LYS97	/2	C1568	3.419
/T	GLY119	/2	G1563	3.423
/T	ARG102	/2	C1565	3.424
/T	ARG129	/2	C1415	3.425
/T	LYS38	/2	C1628	3.427
/T	LYS97	/2	G1570	3.429
/T	TYR48	/S	ARG46	3.43
/T	TYR48	/2	U1596	3.432
/T	LYS41	/2	C1626	3.435
/T	GLN12	/2	C1593	3.438
/T	ARG56	/2	G1541	3.438
/T	VAL87	/2	U1530	3.438
/T	VAL4	/2	C1416	3.444
/T	GLN12	/2	C1593	3.444
/T	VAL87	/2	U1530	3.451
/T	ARG67	/2	G1587	3.455
/T	ASN10	/Q	MET41	3.456
/T	SER98	/2	G1566	3.456
/T	ARG102	/2	C1565	3.46
/T	GLN12	/Q	ARG45	3.461
/T	LYS7	/Q	ARG37	3.462
/T	SER98	/2	C1568	3.464
/T	ASP132	/2	C1416	3.47
/T	ARG82	/2	C1590	3.474
/T	LEU39	/2	G1540	3.476
/T	TYR48	/2	U1595	3.477
/T	TYR65	/2	U1426	3.477
/T	ARG101	/2	C1565	3.478
/T	VAL99	/2	C1568	3.481
/T	GLY3	/2	C1416	3.485
/T	LYS43	/2	U1539	3.485
/T	TRP33	/2	G1567	3.486
/T	GLY71	/2	C1562	3.49
/T	THR5	/2	G1425	3.491
/T	ASP49	/S	ARG46	3.494
/T	GLN105	/2	C1564	3.495
/T	TRP33	/2	G1567	3.495
/T	ARG67	/2	U1585	3.495
/T	ARG129	/2	C1415	3.508
/T	LYS7	/2	C1427	3.508
/T	ARG67	/2	G1587	3.511
/T	GLY3	/2	C1416	3.511
/T	LYS7	/2	C1427	3.515
/T	SER98	/2	C1568	3.516
/T	GLY119	/2	C1562	3.517
/T	PRO89	/2	U1530	3.519
/T	ALA46	/S	HIS42	3.52
/T	ARG101	/2	C1565	3.52
/T	LYS77	/2	G1587	3.523
/T	ARG82	/2	C1590	3.527
/T	LEU66	/Q	ARG37	3.527
/T	LYS7	/Q	PRO38	3.527
/T	VAL72	/2	G1563	3.529
/T	HIS91	/2	C1655	3.532
/T	GLY3	/2	G1424	3.532
/T	ASN10	/Q	ARG45	3.535
/T	GLY68	/2	G1429	3.536
/T	SER98	/2	C1568	3.537
/T	ARG62	/2	C1542	3.539
/T	GLN105	/2	C1564	3.543
/T	ASP132	/2	C1416	3.545
/T	SER96	/2	C1568	3.546
/T	VAL87	/2	C1529	3.549
/T	GLN11	/2	U1543	3.552
/T	LEU66	/Q	ARG37	3.553
/T	ASP132	/2	C1416	3.561
/T	PRO89	/2	C1529	3.562
/T	ARG129	/2	C1415	3.562
/T	ARG62	/2	U1543	3.563
/T	LYS77	/2	G1587	3.569
/T	PHE92	/2	A1588	3.569
/T	TYR65	/2	U1426	3.573
/T	GLU44	/2	U1539	3.575
/T	ASP132	/2	C1415	3.579
/T	PRO47	/2	U1539	3.588
/T	TYR65	/2	U1426	3.598
/T	GLU50	/S	ARG46	3.598
/T	HIS91	/2	C1655	3.602
/T	ASN10	/Q	MET41	3.602
/T	VAL37	/2	G1567	3.602
/T	PRO89	/2	G1665	3.604
/T	MET88	/2	C1529	3.608
/T	ARG67	/2	G1428	3.609
/T	GLN12	/2	C1593	3.615
/T	ARG62	/2	U1543	3.618
/T	SER96	/2	C1568	3.622
/T	LYS7	/Q	ASN35	3.631
/T	GLY3	/2	G1424	3.633
/T	PHE92	/2	C1655	3.634
/T	ARG121	/2	C1564	3.634
/T	HIS63	/2	C1542	3.634
/T	LYS41	/2	C1627	3.635
/T	LYS7	/Q	GLY36	3.637
/T	HIS91	/2	G1665	3.642
/T	MET88	/2	G1665	3.643
/T	TYR48	/2	U1596	3.644
/T	GLY86	/2	G1606	3.644
/T	GLN128	/2	C1415	3.645
/T	MET88	/2	G1665	3.646
/T	LYS77	/2	G1587	3.647
/T	THR36	/S	ARG39	3.648
/T	MET88	/2	G1665	3.648
/T	LYS41	/2	C1627	3.651
/T	MET88	/2	G1665	3.652
/T	VAL72	/2	G1563	3.653
/T	GLN128	/2	C1415	3.657
/T	GLY119	/2	G1563	3.658
/T	ARG84	/2	A1531	3.66
/T	GLY81	/2	A1589	3.661
/T	ASP8	/Q	PRO38	3.661
/T	THR55	/2	G1540	3.661
/T	LYS97	/2	G1566	3.662
/T	LYS77	/2	G1584	3.667
/T	GLU44	/2	C1538	3.668
/T	VAL37	/2	G1567	3.674
/T	LYS77	/2	G1584	3.675
/T	TRP33	/2	G1567	3.676
/T	GLY3	/2	C1416	3.677
/T	ARG129	/2	C1415	3.679
/T	GLY81	/2	A1589	3.68
/T	LYS41	/2	C1627	3.681
/T	ARG129	/2	C1416	3.682
/T	SER59	/2	C1542	3.683
/T	TYR48	/2	U1596	3.683
/T	TYR48	/2	U1596	3.686
/T	PRO89	/2	C1529	3.686
/T	HIS63	/2	C1542	3.69
/T	LEU45	/2	C1538	3.693
/T	GLN128	/2	C1415	3.694
/T	THR5	/2	U1426	3.696
/T	LYS77	/2	G1587	3.696
/T	LYS7	/2	U1426	3.698
/T	SER59	/2	G1541	3.698
/T	ARG101	/2	G1566	3.702
/T	ARG101	/2	C1565	3.703
/T	PRO47	/S	ARG46	3.704
/T	PHE92	/2	A1588	3.709
/T	SER59	/2	C1542	3.711
/T	PRO47	/S	HIS42	3.711
/T	TRP33	/2	G1567	3.713
/T	ARG67	/2	G1587	3.714
/T	SER98	/2	C1568	3.714
/T	THR36	/S	LYS78	3.715
/T	SER98	/2	G1566	3.717
/T	GLY73	/2	C1562	3.718
/T	ALA46	/S	HIS42	3.718
/T	ARG84	/2	A1531	3.72
/T	VAL15	/2	G1541	3.724
/T	SER59	/2	C1542	3.727
/T	LYS41	/2	C1568	3.728
/T	GLN12	/2	C1593	3.728
/T	ILE78	/2	G1587	3.734
/T	GLY71	/2	C1562	3.735
/T	ARG62	/2	C1542	3.737
/T	SER74	/2	C1562	3.738
/T	GLN12	/Q	ARG45	3.74
/T	TYR48	/2	U1596	3.745
/T	THR36	/S	ARG39	3.75
/T	SER59	/2	G1541	3.753
/T	ARG67	/2	G1587	3.755
/T	TYR48	/2	U1596	3.76
/T	LYS41	/2	A1569	3.767
/T	PRO89	/2	C1529	3.768
/T	TYR48	/2	U1596	3.77
/T	ARG82	/2	G1654	3.77
/T	GLY73	/2	C1562	3.772
/T	ARG82	/2	G1654	3.774
/T	LYS43	/2	U1539	3.775
/T	LYS41	/2	C1627	3.777
/T	LYS97	/2	G1570	3.778
/T	ASN10	/Q	MET41	3.778
/T	ARG62	/2	C1542	3.779
/T	GLY119	/2	C1562	3.782
/T	ARG84	/2	G1606	3.784
/T	ARG101	/2	C1565	3.785
/T	SER59	/2	G1541	3.785
/T	PRO89	/2	C1529	3.786
/T	GLY71	/2	C1562	3.793
/T	SER98	/2	G1566	3.794
/T	GLU44	/2	U1539	3.795
/T	ASP132	/2	C1416	3.799
/T	PRO47	/S	ARG46	3.8
/T	ASP49	/S	ARG46	3.8
/T	LYS77	/2	G1587	3.8
/T	ARG101	/2	C1564	3.801
/T	SER98	/2	C1568	3.803
/T	ARG67	/2	U1585	3.804
/T	ARG67	/2	U1585	3.805
/T	ARG82	/2	C1590	3.805
/T	ARG56	/2	G1541	3.806
/T	ARG67	/2	G1587	3.806
/T	ARG129	/2	C1416	3.809
/T	TYR48	/2	U1596	3.809
/T	GLY80	/2	A1589	3.809
/T	LYS41	/2	A1569	3.81
/T	GLN12	/2	C1593	3.811
/T	SER96	/2	C1568	3.812
/T	LYS7	/2	U1426	3.813
/T	LYS7	/Q	ARG37	3.814
/T	VAL37	/2	G1567	3.816
/T	GLN12	/Q	ARG45	3.819
/T	GLY81	/2	A1589	3.822
/T	LYS7	/2	U1426	3.822
/T	LEU39	/2	G1540	3.823
/T	GLY3	/2	C1416	3.823
/T	SER74	/2	G1587	3.833
/T	PRO89	/2	G1665	3.835
/T	ASP8	/Q	PRO38	3.837
/T	ARG101	/2	C1565	3.841
/T	LYS77	/2	G1587	3.845
/T	ASN10	/Q	ARG45	3.845
/T	LYS7	/Q	ARG37	3.846
/T	THR36	/S	PHE83	3.847
/T	TYR48	/2	U1596	3.85
/T	ASP8	/Q	PRO38	3.852
/T	VAL37	/2	G1567	3.853
/T	THR36	/S	ARG39	3.853
/T	LYS41	/2	A1569	3.854
/T	GLY120	/2	C1562	3.86
/T	HIS91	/2	C1655	3.866
/T	LYS7	/Q	GLY36	3.868
/T	LYS41	/2	C1568	3.869
/T	ARG102	/2	C1565	3.87
/T	VAL37	/S	ARG39	3.871
/T	ASN10	/Q	ARG45	3.874
/T	GLU32	/2	G1567	3.874
/T	VAL72	/2	G1563	3.877
/T	LYS97	/2	C1568	3.884
/T	LYS41	/2	A1569	3.886
/T	MET88	/2	C1529	3.886
/T	GLY73	/2	C1562	3.887
/T	ARG82	/2	C1590	3.887
/T	GLN128	/2	C1415	3.888
/T	ARG84	/2	G1606	3.891
/T	ARG67	/2	U1585	3.892
/T	GLU44	/2	U1539	3.892
/T	LEU45	/2	C1538	3.893
/T	GLY73	/2	C1562	3.893
/T	SER98	/2	G1566	3.896
/T	TYR48	/2	U1596	3.9
/T	HIS63	/2	C1542	3.901
/T	TRP33	/2	G1567	3.902
/T	LYS41	/2	C1627	3.902
/T	GLN128	/2	C1415	3.903
/T	GLY71	/2	C1562	3.903
/T	GLN12	/Q	ARG45	3.903
/T	VAL4	/2	C1416	3.905
/T	ARG67	/2	G1587	3.906
/T	MET88	/2	C1529	3.907
/T	GLY120	/2	C1562	3.908
/T	GLU50	/S	ARG46	3.909
/T	LYS97	/2	G1566	3.913
/T	SER98	/2	G1566	3.913
/T	ARG56	/2	G1541	3.914
/T	LYS97	/2	G1570	3.914
/T	ARG82	/2	C1590	3.915
/T	VAL72	/2	C1564	3.916
/T	ARG62	/2	U1543	3.917
/T	LYS38	/S	ARG39	3.917
/T	LEU66	/2	G1428	3.918
/T	HIS63	/2	C1542	3.922
/T	LYS41	/2	C1627	3.922
/T	ASP132	/2	C1416	3.923
/T	TYR48	/2	U1596	3.924
/T	GLU44	/S	ARG38	3.925
/T	VAL4	/2	C1416	3.926
/T	LYS43	/2	G1540	3.926
/T	SER98	/2	G1566	3.927
/T	SER96	/2	C1568	3.928
/T	SER98	/2	C1568	3.929
/T	ARG129	/2	C1416	3.931
/T	TRP33	/2	G1567	3.932
/T	GLY86	/2	G1606	3.933
/T	VAL87	/2	U1530	3.934
/T	GLY119	/2	C1562	3.936
/T	LYS7	/2	U1426	3.937
/T	LYS41	/2	A1569	3.937
/T	ARG101	/2	C1565	3.94
/T	LYS7	/Q	ARG37	3.942
/T	GLY3	/2	C1416	3.942
/T	ARG101	/2	G1566	3.942
/T	GLY119	/2	G1563	3.947
/T	GLY3	/2	C1416	3.948
/T	LYS38	/2	C1628	3.95
/T	TRP33	/2	G1567	3.95
/T	ARG62	/2	C1542	3.95
/T	GLY73	/2	C1562	3.951
/T	LYS38	/S	ARG39	3.951
/T	VAL9	/Q	MET41	3.951
/T	LYS38	/S	ARG39	3.952
/T	LYS7	/Q	ARG37	3.953
/T	LEU45	/2	U1539	3.96
/T	ARG56	/2	G1541	3.962
/T	GLU50	/S	ARG46	3.965
/T	VAL72	/2	G1563	3.965
/T	HIS91	/2	C1655	3.967
/T	TRP33	/2	G1567	3.969
/T	LYS97	/2	A1569	3.975
/T	LYS7	/Q	ARG37	3.976
/T	GLN12	/2	C1593	3.976
/T	VAL15	/2	G1541	3.978
/T	LYS97	/2	G1566	3.979
/T	ASP8	/Q	PRO38	3.983
/T	TRP33	/2	G1567	3.983
/T	SER98	/2	G1566	3.984
/T	LYS7	/Q	ARG37	3.984
/T	LYS7	/Q	ARG37	3.984
/T	MET88	/2	G1665	3.985
/T	ARG101	/2	C1565	3.986
/T	LYS97	/2	G1566	3.989
/T	GLY119	/2	C1562	3.99
/T	LYS7	/Q	ARG37	3.99
/T	LYS38	/S	ARG39	3.992
/T	HIS63	/2	C1542	3.992
/T	ARG129	/2	C1415	3.993
/T	PRO125	/2	A1414	3.993
/T	ARG101	/2	C1565	3.993
/T	HIS63	/2	U1543	3.994
/T	ARG67	/2	G1587	3.997
/T	HIS91	/2	C1655	3.998
/T	TYR48	/S	ARG46	3.998
/T	GLY119	/2	C1562	3.999
/T	ARG82	/2	G1654	3.999

## Sheet: 2020_6zxf_StateG
chain1	res1	chain2	res2	distance
/T	SER96	/2	C1568	2.286
/T	ARG84	/2	G1605	2.317
/T	ARG101	/2	C1565	2.399
/T	ARG62	/2	U1543	2.406
/T	ARG121	/2	G1563	2.438
/T	SER98	/2	G1567	2.488
/T	ASP35	/S	ARG46	2.526
/T	SER74	/2	G1587	2.538
/T	VAL87	/2	C1529	2.565
/T	PHE92	/2	C1655	2.566
/T	ASP132	/2	C1415	2.601
/T	TYR48	/2	C1538	2.607
/T	ARG82	/2	G1654	2.626
/T	TYR48	/2	U1539	2.691
/T	ARG56	/2	G1541	2.708
/T	ARG67	/2	G1587	2.744
/T	GLU44	/2	U1539	2.752
/T	TYR48	/2	C1538	2.773
/T	SER59	/2	C1542	2.807
/T	ARG121	/2	C1564	2.871
/T	GLN128	/2	A1414	2.877
/T	GLN12	/2	C1593	2.883
/T	ARG56	/2	G1541	2.891
/T	SER98	/2	C1568	2.898
/T	ARG62	/2	C1542	2.926
/T	THR36	/S	ARG39	2.979
/T	ARG56	/2	G1541	2.99
/T	SER74	/2	C1562	3.014
/T	SER59	/2	C1542	3.027
/T	GLN105	/2	C1565	3.029
/T	LYS38	/S	ARG39	3.031
/T	GLY80	/2	A1589	3.034
/T	ARG62	/2	C1542	3.035
/T	HIS91	/2	C1655	3.042
/T	ARG101	/2	C1565	3.043
/T	LYS97	/2	C1568	3.063
/T	ARG67	/2	G1587	3.074
/T	TRP33	/2	G1567	3.08
/T	GLN12	/2	G1541	3.084
/T	ARG67	/2	U1585	3.088
/T	GLY119	/2	C1562	3.095
/T	ARG101	/2	C1565	3.097
/T	ARG67	/2	U1585	3.104
/T	GLY86	/2	G1606	3.106
/T	ARG84	/2	A1531	3.126
/T	GLY3	/2	C1417	3.13
/T	ARG67	/2	U1585	3.138
/T	SER59	/2	C1542	3.142
/T	ARG67	/2	G1587	3.154
/T	ARG67	/2	G1587	3.159
/T	HIS63	/2	C1542	3.163
/T	VAL72	/2	G1563	3.168
/T	ARG56	/2	G1541	3.169
/T	SER98	/2	C1568	3.178
/T	ARG121	/2	G1563	3.192
/T	ARG62	/2	U1543	3.205
/T	PHE92	/2	C1655	3.207
/T	ARG67	/2	G1587	3.214
/T	GLY73	/2	C1562	3.218
/T	PRO89	/2	G1665	3.222
/T	ARG67	/2	U1585	3.224
/T	VAL37	/S	ARG39	3.225
/T	TYR48	/2	U1539	3.229
/T	ARG62	/2	U1543	3.229
/T	VAL87	/2	U1530	3.231
/T	ARG101	/2	G1566	3.234
/T	ARG82	/2	A1589	3.236
/T	SER96	/2	C1568	3.236
/T	ARG102	/2	G1566	3.237
/T	ASP35	/S	ARG46	3.243
/T	ASP35	/S	ARG46	3.244
/T	ARG67	/2	G1587	3.245
/T	ARG67	/2	U1585	3.246
/T	GLY119	/2	C1562	3.247
/T	GLY73	/2	C1562	3.249
/T	TYR48	/2	C1538	3.253
/T	SER98	/2	G1567	3.253
/T	TYR48	/2	U1539	3.255
/T	SER96	/2	G1567	3.256
/T	ARG82	/2	G1654	3.257
/T	ALA70	/2	G1587	3.262
/T	LYS38	/S	ARG39	3.271
/T	SER98	/2	C1568	3.273
/T	ASP35	/S	LYS47	3.273
/T	PRO47	/2	U1539	3.275
/T	ARG67	/2	U1585	3.279
/T	THR36	/S	VAL43	3.279
/T	LYS38	/2	C1628	3.285
/T	TYR48	/2	C1538	3.286
/T	ARG67	/2	G1587	3.292
/T	SER98	/2	G1567	3.292
/T	PRO89	/2	G1665	3.298
/T	GLY73	/2	C1562	3.302
/T	GLY3	/2	C1417	3.303
/T	LYS43	/2	U1539	3.306
/T	GLN128	/2	C1415	3.307
/T	SER74	/2	G1587	3.309
/T	ARG56	/2	G1541	3.31
/T	ILE78	/2	G1587	3.314
/T	LEU39	/2	G1540	3.315
/T	SER74	/2	G1587	3.315
/T	LYS115	/2	G1563	3.318
/T	LYS115	/2	G1563	3.32
/T	ARG84	/2	G1605	3.322
/T	ARG62	/2	C1542	3.325
/T	LEU39	/2	G1540	3.328
/T	ARG84	/2	C1538	3.336
/T	SER74	/2	G1587	3.336
/T	TYR48	/2	C1538	3.34
/T	ASP8	/Q	GLY36	3.342
/T	GLY86	/2	U1530	3.344
/T	LEU45	/2	C1538	3.349
/T	LYS43	/2	U1539	3.349
/T	SER74	/2	G1587	3.35
/T	SER98	/2	G1567	3.35
/T	LYS38	/S	ARG39	3.352
/T	VAL37	/S	ARG39	3.352
/T	ALA46	/S	ARG39	3.356
/T	GLN12	/2	G1541	3.357
/T	PRO89	/2	G1665	3.357
/T	VAL87	/2	G1665	3.362
/T	GLY86	/2	G1606	3.363
/T	ARG67	/2	U1585	3.365
/T	GLY73	/2	C1562	3.366
/T	SER98	/2	G1567	3.368
/T	SER96	/2	C1568	3.37
/T	HIS63	/2	U1543	3.378
/T	GLN83	/2	C1627	3.387
/T	ARG67	/2	G1587	3.398
/T	ASP35	/S	LYS47	3.398
/T	GLU44	/S	ARG38	3.4
/T	ASP35	/S	ARG46	3.401
/T	TYR48	/2	U1596	3.408
/T	PHE92	/2	C1655	3.409
/T	ARG67	/2	U1585	3.41
/T	SER98	/2	C1568	3.411
/T	ASP132	/2	C1415	3.412
/T	VAL72	/2	G1563	3.413
/T	MET88	/2	G1665	3.42
/T	ARG67	/2	U1585	3.42
/T	ARG101	/2	C1565	3.421
/T	LEU45	/2	U1539	3.425
/T	LYS7	/Q	ARG37	3.425
/T	LYS43	/2	G1540	3.428
/T	LYS7	/Q	ARG37	3.428
/T	ARG84	/2	G1605	3.429
/T	ILE78	/2	G1587	3.432
/T	GLN11	/Q	ARG37	3.432
/T	TYR48	/2	U1595	3.433
/T	GLY86	/2	G1606	3.439
/T	ARG67	/2	U1585	3.441
/T	ARG67	/2	U1585	3.443
/T	TYR48	/2	C1538	3.444
/T	SER90	/2	G1654	3.446
/T	ARG62	/2	C1542	3.446
/T	ARG82	/2	G1654	3.453
/T	ARG62	/2	U1543	3.454
/T	PRO47	/2	U1539	3.457
/T	TYR48	/2	U1595	3.458
/T	GLN12	/2	G1541	3.46
/T	PRO47	/2	U1539	3.461
/T	SER59	/2	G1541	3.464
/T	ARG121	/2	G1563	3.465
/T	LYS115	/2	G1563	3.466
/T	GLN12	/Q	GLU43	3.47
/T	PRO2	/2	C1417	3.478
/T	GLY86	/2	G1606	3.479
/T	ASP35	/S	ARG46	3.481
/T	ARG82	/2	A1589	3.483
/T	ARG62	/2	C1542	3.487
/T	GLY3	/2	C1416	3.488
/T	LYS7	/Q	ASN35	3.492
/T	SER96	/2	C1568	3.495
/T	TRP33	/2	G1567	3.497
/T	GLN105	/2	C1564	3.5
/T	LYS7	/2	U1426	3.504
/T	ARG84	/2	C1538	3.505
/T	LYS7	/Q	ARG37	3.511
/T	TYR48	/2	G1603	3.515
/T	HIS91	/2	C1655	3.517
/T	LYS43	/2	U1539	3.517
/T	GLY3	/2	C1417	3.518
/T	GLN12	/2	C1593	3.523
/T	ARG101	/2	G1566	3.525
/T	TYR48	/2	U1539	3.527
/T	HIS91	/2	G1665	3.53
/T	ARG67	/2	U1585	3.535
/T	TYR79	/2	G1541	3.542
/T	GLN12	/2	C1542	3.553
/T	GLN12	/2	G1541	3.556
/T	TYR48	/2	U1539	3.558
/T	TYR48	/2	C1538	3.561
/T	HIS63	/2	C1542	3.564
/T	ARG133	/2	C1416	3.569
/T	HIS91	/2	G1665	3.57
/T	GLN12	/2	C1542	3.571
/T	PRO47	/S	ARG46	3.572
/T	ASP35	/S	ARG46	3.573
/T	TYR48	/2	U1539	3.575
/T	SER98	/2	C1568	3.578
/T	GLN12	/2	G1541	3.58
/T	HIS91	/2	C1655	3.584
/T	ARG121	/2	G1563	3.586
/T	ARG62	/2	C1542	3.587
/T	GLN12	/2	G1541	3.59
/T	LYS38	/S	ARG39	3.591
/T	ARG67	/2	G1587	3.591
/T	ASP35	/S	ARG46	3.592
/T	TYR48	/2	U1539	3.603
/T	PHE92	/2	C1655	3.604
/T	PHE92	/2	G1654	3.606
/T	GLN117	/2	C1430	3.606
/T	ARG101	/2	C1564	3.607
/T	GLN105	/2	C1565	3.61
/T	LYS43	/2	G1540	3.613
/T	ILE78	/2	G1587	3.617
/T	ASP8	/Q	PRO38	3.622
/T	GLN105	/2	C1565	3.624
/T	VAL87	/2	C1529	3.624
/T	LYS77	/2	G1587	3.625
/T	ARG129	/2	C1416	3.626
/T	SER96	/2	C1568	3.627
/T	PRO47	/2	U1539	3.631
/T	ARG101	/2	G1566	3.632
/T	LYS97	/2	G1566	3.632
/T	GLY86	/2	G1606	3.635
/T	ARG67	/2	U1585	3.642
/T	SER98	/2	C1568	3.643
/T	GLN12	/Q	GLU43	3.643
/T	ILE78	/2	G1587	3.645
/T	ARG121	/2	C1564	3.647
/T	SER74	/2	G1587	3.647
/T	LYS77	/2	G1587	3.647
/T	ARG62	/2	U1543	3.648
/T	THR36	/S	VAL43	3.65
/T	GLN12	/Q	GLU43	3.651
/T	PRO47	/2	G1540	3.655
/T	ARG82	/2	G1654	3.657
/T	VAL87	/2	U1530	3.664
/T	ARG67	/2	G1587	3.665
/T	ILE78	/2	G1587	3.665
/T	ARG67	/2	G1587	3.669
/T	GLY73	/2	C1562	3.671
/T	VAL87	/2	A1607	3.671
/T	ARG62	/2	U1543	3.673
/T	THR36	/S	VAL43	3.674
/T	TYR48	/2	C1538	3.675
/T	PHE92	/2	A1588	3.675
/T	TYR48	/2	U1539	3.676
/T	PHE92	/2	A1588	3.68
/T	ARG82	/2	C1590	3.68
/T	SER90	/2	G1654	3.681
/T	ILE78	/2	G1587	3.681
/T	GLN128	/2	A1414	3.682
/T	LYS7	/Q	PRO38	3.683
/T	GLN11	/Q	ARG37	3.684
/T	LEU39	/2	G1540	3.685
/T	THR36	/S	ARG39	3.686
/T	VAL87	/2	G1606	3.687
/T	SER98	/2	G1567	3.689
/T	ASP35	/S	ARG46	3.692
/T	GLY73	/2	C1562	3.696
/T	ARG62	/2	U1543	3.697
/T	HIS91	/2	C1655	3.7
/T	LYS38	/S	ARG39	3.7
/T	ARG67	/2	U1585	3.701
/T	PRO47	/2	U1539	3.704
/T	PHE92	/2	A1588	3.704
/T	LYS38	/S	ARG39	3.707
/T	ARG82	/2	A1589	3.709
/T	LYS77	/2	G1584	3.712
/T	TYR48	/2	U1539	3.715
/T	GLN128	/2	A1414	3.718
/T	GLY119	/2	C1562	3.719
/T	TRP33	/2	G1567	3.722
/T	SER96	/2	C1568	3.724
/T	ARG121	/2	G1563	3.724
/T	GLN12	/2	G1541	3.725
/T	GLY71	/2	C1562	3.726
/T	GLU44	/2	U1539	3.727
/T	VAL87	/2	G1606	3.727
/T	TYR48	/2	U1539	3.728
/T	ARG67	/2	U1585	3.732
/T	TYR48	/2	U1539	3.732
/T	ARG62	/2	C1542	3.737
/T	SER98	/2	C1568	3.739
/T	ASP35	/S	ARG46	3.739
/T	HIS63	/2	C1542	3.742
/T	ALA70	/2	G1587	3.742
/T	PRO47	/2	G1540	3.745
/T	ARG94	/2	A1561	3.746
/T	SER96	/2	C1568	3.75
/T	GLN12	/2	C1542	3.755
/T	ASP35	/S	ARG46	3.755
/T	ARG101	/2	C1565	3.756
/T	ASP35	/S	ARG46	3.76
/T	GLY3	/2	C1416	3.76
/T	LEU39	/2	G1540	3.764
/T	GLY68	/2	G1429	3.768
/T	GLY71	/2	C1562	3.769
/T	GLY119	/2	C1562	3.77
/T	TYR48	/2	C1538	3.772
/T	PRO125	/2	A1414	3.773
/T	VAL34	/S	ARG46	3.773
/T	ARG129	/2	C1416	3.774
/T	LEU66	/2	U1543	3.775
/T	ARG101	/2	G1566	3.776
/T	TYR48	/2	U1539	3.777
/T	PRO89	/2	G1665	3.778
/T	GLN12	/2	C1593	3.779
/T	THR36	/S	PRO80	3.782
/T	VAL87	/2	C1529	3.783
/T	LEU66	/Q	ARG37	3.785
/T	ASP132	/2	C1415	3.786
/T	ARG62	/2	C1542	3.79
/T	VAL72	/2	G1563	3.791
/T	THR36	/S	VAL43	3.792
/T	ARG67	/2	U1585	3.792
/T	HIS91	/2	G1665	3.793
/T	GLN12	/2	C1542	3.797
/T	SER74	/2	C1562	3.798
/T	VAL4	/2	C1416	3.8
/T	ARG67	/2	U1585	3.8
/T	LYS43	/2	U1539	3.802
/T	LYS38	/2	C1628	3.802
/T	TRP33	/2	G1567	3.805
/T	LYS7	/Q	ASN35	3.806
/T	SER98	/2	C1568	3.807
/T	GLY73	/2	C1562	3.811
/T	TYR48	/2	U1596	3.812
/T	ARG101	/2	C1564	3.812
/T	ARG101	/2	C1565	3.812
/T	TYR48	/2	U1539	3.814
/T	ILE78	/2	G1587	3.817
/T	LEU39	/2	G1540	3.817
/T	LYS97	/2	G1566	3.817
/T	ARG67	/2	U1585	3.817
/T	LYS97	/2	C1568	3.819
/T	LYS97	/2	G1570	3.82
/T	HIS91	/2	C1655	3.823
/T	TYR48	/2	U1539	3.824
/T	ARG62	/2	C1542	3.824
/T	HIS91	/2	G1665	3.824
/T	ARG67	/2	G1587	3.824
/T	ARG62	/2	C1542	3.825
/T	LEU45	/S	ARG39	3.829
/T	LYS97	/2	C1568	3.83
/T	GLN128	/2	C1415	3.831
/T	ASP8	/Q	PRO38	3.833
/T	VAL87	/2	U1530	3.833
/T	PRO125	/2	C1415	3.834
/T	HIS63	/2	C1542	3.834
/T	GLN12	/2	G1541	3.835
/T	GLN11	/Q	ARG37	3.835
/T	GLN12	/2	C1593	3.836
/T	PRO125	/2	A1414	3.836
/T	TYR48	/2	U1539	3.841
/T	LYS41	/2	C1628	3.842
/T	ARG56	/2	G1541	3.845
/T	LEU45	/2	U1539	3.847
/T	VAL87	/2	U1530	3.848
/T	ASP132	/2	C1416	3.85
/T	GLY71	/2	C1562	3.852
/T	THR5	/2	G1425	3.853
/T	PRO47	/2	G1540	3.855
/T	GLY80	/2	A1589	3.856
/T	PRO47	/2	U1539	3.856
/T	GLY86	/2	G1606	3.856
/T	TRP33	/2	G1567	3.858
/T	VAL87	/2	U1530	3.858
/T	LYS38	/S	ARG39	3.86
/T	VAL87	/2	G1665	3.863
/T	ARG129	/2	C1415	3.863
/T	ASP132	/2	C1416	3.865
/T	ARG67	/2	U1585	3.868
/T	PHE92	/2	A1588	3.869
/T	ARG82	/2	C1590	3.87
/T	ARG121	/2	C1564	3.871
/T	VAL87	/2	A1607	3.871
/T	GLY71	/2	G1563	3.872
/T	ARG67	/2	U1585	3.874
/T	LYS97	/2	G1570	3.874
/T	ARG94	/2	A1561	3.875
/T	PRO89	/2	C1529	3.875
/T	ARG67	/2	G1587	3.875
/T	ASP49	/2	U1539	3.877
/T	ARG129	/2	C1415	3.878
/T	ARG62	/2	U1543	3.88
/T	ASP35	/S	LYS47	3.882
/T	ARG82	/2	G1654	3.882
/T	ARG101	/2	C1565	3.883
/T	VAL87	/2	G1665	3.887
/T	HIS63	/2	C1542	3.888
/T	HIS91	/2	C1655	3.888
/T	ARG82	/2	A1589	3.889
/T	ARG67	/2	G1587	3.891
/T	LYS38	/S	ARG39	3.892
/T	ARG67	/2	U1585	3.893
/T	PRO89	/2	G1665	3.893
/T	VAL87	/2	G1665	3.894
/T	ARG67	/2	G1587	3.895
/T	ARG62	/2	U1543	3.896
/T	LYS77	/2	G1587	3.897
/T	GLY71	/2	C1562	3.897
/T	ILE78	/2	G1587	3.898
/T	PRO89	/2	G1665	3.902
/T	PRO89	/2	G1665	3.904
/T	GLY71	/2	C1562	3.904
/T	LYS43	/2	G1540	3.905
/T	ARG129	/2	C1416	3.906
/T	ARG84	/2	G1605	3.906
/T	GLY86	/2	U1530	3.907
/T	ARG82	/2	A1589	3.907
/T	GLY71	/2	C1562	3.909
/T	GLY86	/2	G1606	3.909
/T	VAL87	/2	G1665	3.91
/T	ARG82	/2	G1654	3.91
/T	GLN128	/2	C1415	3.911
/T	THR36	/S	ARG39	3.915
/T	ARG62	/2	C1542	3.916
/T	LYS38	/S	ARG39	3.916
/T	LYS77	/2	G1587	3.916
/T	GLN105	/2	C1564	3.918
/T	ASP132	/2	C1415	3.92
/T	VAL37	/S	ARG39	3.92
/T	ARG67	/2	G1587	3.927
/T	ALA70	/2	G1587	3.93
/T	PRO2	/2	C1417	3.932
/T	LYS38	/S	ARG39	3.933
/T	LEU45	/S	ARG38	3.933
/T	ARG121	/2	G1563	3.933
/T	GLY71	/2	G1563	3.936
/T	TRP33	/2	G1567	3.936
/T	ARG101	/2	G1566	3.937
/T	HIS91	/2	C1655	3.938
/T	LYS77	/2	A1588	3.94
/T	ASP132	/2	C1416	3.94
/T	VAL87	/2	G1229	3.942
/T	TYR48	/2	U1539	3.942
/T	GLN105	/2	C1564	3.942
/T	ASP35	/S	ARG46	3.942
/T	HIS91	/2	C1655	3.944
/T	ARG67	/2	U1585	3.945
/T	HIS91	/2	C1655	3.947
/T	GLY3	/2	C1417	3.948
/T	LYS7	/Q	ARG37	3.949
/T	VAL15	/2	C1542	3.949
/T	ILE78	/2	G1587	3.95
/T	TRP33	/2	G1567	3.95
/T	GLY119	/2	C1562	3.951
/T	ASP49	/S	ARG46	3.952
/T	TYR48	/2	U1539	3.952
/T	GLN12	/2	C1593	3.952
/T	ARG56	/2	G1541	3.952
/T	ARG101	/2	G1566	3.953
/T	ALA46	/S	ARG39	3.953
/T	LYS77	/2	G1587	3.953
/T	ARG67	/2	U1585	3.955
/T	LYS38	/S	ARG39	3.955
/T	ARG56	/2	G1540	3.958
/T	ARG67	/2	U1585	3.959
/T	PRO89	/2	G1665	3.96
/T	GLY119	/2	C1562	3.962
/T	LEU45	/2	U1539	3.963
/T	ARG67	/2	G1587	3.963
/T	ASP35	/S	ARG46	3.964
/T	LYS115	/2	G1563	3.965
/T	ARG82	/2	G1654	3.966
/T	LYS97	/2	G1566	3.966
/T	ILE78	/2	G1587	3.966
/T	TYR79	/2	G1541	3.967
/T	VAL87	/2	A1607	3.968
/T	ARG67	/2	G1587	3.968
/T	TRP33	/2	G1567	3.97
/T	ARG56	/2	G1541	3.97
/T	TRP52	/S	ARG46	3.97
/T	PHE92	/2	A1588	3.971
/T	MET88	/2	U1530	3.972
/T	SER98	/2	C1568	3.973
/T	ARG67	/2	G1587	3.973
/T	SER59	/2	C1542	3.974
/T	GLN12	/2	G1541	3.975
/T	THR36	/S	VAL43	3.977
/T	VAL87	/2	A1607	3.979
/T	TYR48	/2	U1539	3.98
/T	VAL87	/2	G1665	3.98
/T	ARG102	/2	G1566	3.982
/T	ASP35	/S	LYS47	3.982
/T	THR36	/S	PHE83	3.983
/T	GLN12	/2	G1541	3.983
/T	GLU44	/2	U1539	3.984
/T	ARG102	/2	G1566	3.987
/T	PHE92	/2	C1655	3.988
/T	GLY95	/2	A1569	3.992
/T	ASP35	/S	LYS47	3.993
/T	ARG133	/2	C1416	3.993
/T	TYR48	/2	U1596	3.996
/T	SER74	/2	C1562	3.996
/T	ALA46	/S	ARG39	3.999
/T	GLN12	/2	C1542	3.999
/T	ILE78	/2	G1587	3.999

## Sheet: 2020_6zxg_StateH1
chain1	res1	chain2	res2	distance
/T	TYR48	/2	C1538	2.293
/T	ARG121	/2	G1563	2.314
/T	SER96	/2	C1568	2.384
/T	ARG101	/2	G1566	2.389
/T	ARG101	/2	C1565	2.478
/T	ASP132	/2	C1415	2.489
/T	VAL87	/2	C1529	2.52
/T	ARG84	/2	G1605	2.563
/T	SER98	/2	C1568	2.565
/T	PHE92	/2	C1655	2.632
/T	GLU44	/2	U1539	2.658
/T	ARG62	/2	C1542	2.678
/T	ARG121	/2	C1564	2.685
/T	GLN128	/2	A1414	2.692
/T	GLY119	/2	C1562	2.75
/T	ARG84	/2	A1531	2.754
/T	ARG62	/2	U1543	2.771
/T	GLY86	/2	MG1909	2.853
/T	ARG56	/2	G1541	2.865
/T	LYS77	/2	G1587	2.898
/T	GLY119	/2	C1562	2.914
/T	VAL72	/2	G1563	2.921
/T	LYS38	/2	C1628	2.934
/T	GLN12	/2	C1593	2.953
/T	SER98	/2	C1568	2.974
/T	ARG56	/2	G1541	2.977
/T	GLN12	/2	G1541	3.002
/T	TYR48	/2	U1539	3.003
/T	ARG82	/2	G1654	3.011
/T	THR36	/S	ARG39	3.019
/T	HIS91	/2	G1665	3.029
/T	HIS91	/2	C1655	3.032
/T	GLN12	/2	G1541	3.036
/T	ARG62	/2	C1542	3.043
/T	LEU45	/2	U1539	3.045
/T	GLY80	/2	A1589	3.047
/T	LYS97	/2	G1570	3.048
/T	GLY71	/2	C1562	3.063
/T	THR36	/S	ARG39	3.07
/T	ARG67	/2	G1587	3.075
/T	GLN12	/2	C1593	3.087
/T	ARG129	/2	C1416	3.1
/T	ARG67	/2	G1587	3.104
/T	ARG62	/2	U1543	3.115
/T	ARG102	/2	G1566	3.119
/T	LYS97	/2	G1570	3.13
/T	GLN105	/2	C1564	3.131
/T	ARG67	/2	U1585	3.195
/T	LYS77	/2	G1584	3.208
/T	LYS115	/2	G1563	3.211
/T	ASP35	/S	LYS47	3.221
/T	GLY86	/2	U1530	3.224
/T	SER98	/2	C1568	3.227
/T	TRP33	/2	G1567	3.237
/T	ARG129	/2	C1415	3.239
/T	ARG67	/2	G1587	3.25
/T	LYS7	/2	C1427	3.252
/T	ARG67	/2	U1585	3.264
/T	ASP132	/2	C1415	3.27
/T	ARG101	/2	G1566	3.272
/T	LYS115	/2	C1564	3.274
/T	PHE92	/2	C1655	3.277
/T	LYS43	/2	G1540	3.279
/T	ARG62	/2	U1543	3.279
/T	ARG67	/2	U1585	3.279
/T	GLY71	/2	C1562	3.285
/T	TYR48	/2	U1539	3.287
/T	TYR48	/2	C1538	3.287
/T	SER59	/2	G1541	3.288
/T	ARG133	/2	C1416	3.29
/T	LYS97	/2	G1566	3.298
/T	GLY73	/2	C1562	3.299
/T	ARG129	/2	C1416	3.3
/T	ARG67	/2	U1585	3.307
/T	VAL87	/2	U1530	3.315
/T	VAL15	/2	C1542	3.319
/T	GLY3	/2	C1416	3.322
/T	LYS97	/2	C1568	3.324
/T	TYR48	/2	C1538	3.328
/T	GLN12	/2	G1541	3.329
/T	GLY68	/2	G1429	3.334
/T	ARG67	/2	U1585	3.335
/T	LYS38	/S	ARG39	3.336
/T	TYR48	/2	U1539	3.338
/T	ARG84	/2	C1538	3.348
/T	ASP35	/S	ARG46	3.348
/T	SER98	/2	C1568	3.357
/T	ARG101	/2	G1566	3.358
/T	VAL87	/2	G1665	3.359
/T	ARG67	/2	G1587	3.365
/T	ARG101	/2	G1566	3.365
/T	PRO125	/2	A1414	3.365
/T	LYS77	/2	G1587	3.365
/T	PRO89	/2	G1665	3.368
/T	ARG121	/2	C1564	3.37
/T	SER98	/2	C1568	3.381
/T	ARG121	/2	G1563	3.386
/T	GLN105	/2	C1565	3.39
/T	ARG67	/2	G1587	3.392
/T	ARG121	/2	G1563	3.398
/T	GLU44	/2	U1539	3.398
/T	PHE92	/2	A1588	3.4
/T	ARG67	/2	U1585	3.401
/T	VAL87	/2	G1665	3.402
/T	PRO47	/2	U1539	3.404
/T	ARG62	/2	C1542	3.405
/T	THR5	/2	G1425	3.405
/T	GLY86	/2	G1606	3.411
/T	GLY86	/2	G1606	3.413
/T	SER98	/2	G1566	3.417
/T	GLY73	/2	C1562	3.418
/T	SER90	/2	G1654	3.424
/T	VAL87	/2	G1665	3.424
/T	GLN128	/2	A1414	3.425
/T	ILE78	/2	G1587	3.429
/T	GLN128	/2	C1415	3.43
/T	ARG67	/2	U1585	3.431
/T	ARG67	/2	G1587	3.432
/T	LYS7	/Q	ASN35	3.432
/T	PRO47	/2	U1539	3.434
/T	GLU44	/2	C1538	3.437
/T	ARG67	/2	G1587	3.437
/T	GLY86	/2	U1530	3.438
/T	GLN12	/2	G1541	3.438
/T	ARG121	/2	G1563	3.44
/T	LEU39	/2	G1540	3.447
/T	GLY3	/2	C1416	3.453
/T	ARG84	/2	C1538	3.456
/T	ASP132	/2	C1415	3.457
/T	ARG56	/2	G1541	3.459
/T	ARG62	/2	U1543	3.467
/T	LEU39	/2	G1540	3.47
/T	THR36	/S	ARG39	3.472
/T	ARG82	/2	C1590	3.476
/T	LYS7	/Q	PRO38	3.48
/T	PRO89	/2	C1529	3.48
/T	SER98	/2	C1568	3.483
/T	LYS7	/Q	GLY36	3.484
/T	ARG67	/2	U1585	3.484
/T	VAL87	/2	G1665	3.484
/T	VAL87	/2	C1529	3.486
/T	SER74	/2	C1562	3.491
/T	ARG67	/2	G1587	3.492
/T	GLN128	/2	A1414	3.492
/T	SER74	/2	C1562	3.493
/T	ARG84	/2	G1605	3.494
/T	HIS91	/2	C1655	3.497
/T	ARG82	/2	G1654	3.497
/T	GLY119	/2	C1562	3.5
/T	ARG67	/2	U1585	3.501
/T	ILE78	/2	G1587	3.503
/T	TYR48	/2	C1538	3.505
/T	ARG62	/2	C1542	3.511
/T	ARG101	/2	G1566	3.513
/T	GLY119	/2	C1562	3.513
/T	GLU44	/S	ARG38	3.515
/T	PHE92	/2	C1655	3.515
/T	GLY71	/2	G1563	3.516
/T	LYS43	/2	U1539	3.517
/T	SER98	/2	G1566	3.518
/T	ARG121	/2	G1563	3.52
/T	MET88	/2	G1665	3.522
/T	VAL37	/2	G1567	3.526
/T	HIS91	/2	C1655	3.53
/T	ALA46	/2	U1539	3.533
/T	ASP132	/2	C1415	3.534
/T	GLU44	/2	U1539	3.539
/T	ILE78	/2	G1587	3.543
/T	VAL87	/2	U1530	3.543
/T	LYS43	/2	U1539	3.543
/T	TYR48	/2	U1539	3.544
/T	SER96	/2	C1568	3.548
/T	HIS63	/2	C1542	3.55
/T	SER98	/2	G1566	3.553
/T	LYS38	/S	ARG39	3.554
/T	MET88	/2	G1665	3.555
/T	ARG84	/2	G1605	3.556
/T	VAL87	/2	C1529	3.558
/T	TYR48	/2	C1538	3.562
/T	PRO89	/2	G1665	3.563
/T	VAL87	/2	U1530	3.567
/T	ARG67	/2	U1585	3.57
/T	ARG82	/2	A1589	3.571
/T	ARG129	/2	C1416	3.575
/T	VAL87	/2	G1665	3.576
/T	VAL4	/2	C1416	3.579
/T	LYS7	/2	C1427	3.579
/T	GLY86	/2	G1606	3.583
/T	ARG101	/2	C1565	3.586
/T	GLY3	/2	C1417	3.588
/T	ARG121	/2	C1564	3.591
/T	VAL87	/2	G1665	3.597
/T	ARG129	/2	C1415	3.599
/T	SER96	/2	C1568	3.6
/T	ARG56	/2	G1541	3.601
/T	LYS38	/2	C1629	3.602
/T	GLY119	/2	C1562	3.602
/T	GLY86	/2	G1606	3.602
/T	ARG67	/2	U1585	3.609
/T	ILE78	/2	G1587	3.609
/T	SER98	/2	C1568	3.611
/T	ARG82	/2	A1589	3.612
/T	GLU44	/2	C1538	3.612
/T	PHE92	/2	A1588	3.613
/T	VAL87	/2	A1607	3.615
/T	LYS38	/S	ARG39	3.616
/T	GLY3	/2	C1417	3.616
/T	ARG56	/2	G1541	3.618
/T	SER74	/2	C1562	3.619
/T	GLN105	/2	C1564	3.619
/T	ARG67	/2	G1587	3.619
/T	ARG121	/2	G1563	3.62
/T	LEU39	/2	G1540	3.622
/T	LYS97	/2	G1570	3.623
/T	HIS91	/2	C1655	3.623
/T	ARG67	/2	U1585	3.625
/T	LYS41	/2	C1628	3.628
/T	ARG67	/2	G1587	3.629
/T	ASP35	/S	ARG46	3.63
/T	VAL15	/2	G1541	3.63
/T	ARG67	/2	U1585	3.634
/T	TYR48	/2	U1539	3.635
/T	ARG82	/2	G1654	3.635
/T	ARG82	/2	A1589	3.637
/T	SER98	/2	G1567	3.639
/T	TYR48	/2	U1539	3.641
/T	SER98	/2	G1567	3.642
/T	GLY86	/2	G1606	3.642
/T	ILE78	/2	G1587	3.644
/T	GLY71	/2	G1563	3.647
/T	ARG101	/2	C1565	3.648
/T	ARG101	/2	G1566	3.648
/T	THR55	/2	G1541	3.652
/T	ARG82	/2	A1589	3.652
/T	SER59	/2	G1541	3.653
/T	ARG121	/2	C1564	3.655
/T	LYS43	/2	U1539	3.656
/T	LYS41	/2	A1569	3.656
/T	ARG129	/2	C1415	3.659
/T	SER59	/2	G1541	3.668
/T	SER96	/2	G1567	3.67
/T	PRO89	/2	G1665	3.671
/T	VAL87	/2	G1606	3.672
/T	PRO2	/2	C1417	3.678
/T	LYS77	/2	A1588	3.678
/T	ASP8	/Q	MET41	3.681
/T	GLN128	/2	C1415	3.681
/T	ARG101	/2	C1565	3.683
/T	PRO125	/2	A1414	3.683
/T	SER90	/2	G1654	3.687
/T	GLY119	/2	C1562	3.688
/T	TYR48	/2	U1539	3.688
/T	GLU44	/2	C1538	3.688
/T	PRO125	/2	A1414	3.689
/T	ARG67	/2	G1587	3.689
/T	LYS77	/2	G1587	3.689
/T	LYS41	/2	A1569	3.69
/T	VAL37	/S	ARG39	3.69
/T	GLU50	/S	ARG46	3.692
/T	ARG133	/2	C1416	3.695
/T	VAL87	/2	A1607	3.696
/T	ARG62	/2	C1542	3.699
/T	VAL37	/2	G1567	3.702
/T	TRP33	/2	G1567	3.707
/T	GLY71	/2	C1562	3.708
/T	PRO2	/2	C1417	3.709
/T	ARG62	/2	C1542	3.71
/T	PRO47	/2	U1539	3.711
/T	TRP33	/2	G1567	3.712
/T	VAL72	/2	G1563	3.714
/T	MET88	/2	G1665	3.715
/T	GLN11	/Q	ARG37	3.717
/T	GLY71	/2	G1563	3.719
/T	ARG121	/2	C1564	3.719
/T	VAL72	/2	G1563	3.729
/T	ARG62	/2	C1542	3.729
/T	ILE78	/2	G1587	3.73
/T	ARG67	/2	G1587	3.73
/T	SER98	/2	C1568	3.73
/T	ARG101	/2	C1565	3.731
/T	ARG129	/2	C1415	3.731
/T	VAL87	/2	G1229	3.731
/T	GLN12	/2	C1593	3.732
/T	ARG101	/2	C1565	3.732
/T	ALA70	/2	G1587	3.734
/T	ARG56	/2	G1541	3.734
/T	GLU50	/S	ARG46	3.736
/T	PRO125	/2	A1414	3.74
/T	PHE92	/2	C1655	3.74
/T	SER98	/2	G1566	3.741
/T	ASP132	/2	C1415	3.743
/T	GLU44	/2	U1539	3.743
/T	LYS7	/2	U1426	3.745
/T	ARG62	/2	C1542	3.745
/T	GLN12	/2	C1593	3.746
/T	LYS97	/2	G1570	3.749
/T	PRO2	/2	C1417	3.75
/T	LYS41	/2	C1628	3.755
/T	PRO125	/2	C1415	3.756
/T	ARG84	/2	G1605	3.757
/T	GLY71	/2	C1562	3.757
/T	THR36	/S	VAL43	3.757
/T	LYS7	/Q	ASN35	3.757
/T	GLY86	/2	G1606	3.758
/T	GLN83	/2	C1627	3.759
/T	ARG67	/2	G1587	3.763
/T	GLU44	/S	ARG39	3.765
/T	TYR48	/2	G1603	3.765
/T	ARG133	/2	C1416	3.767
/T	SER90	/2	G1654	3.768
/T	VAL87	/2	G1606	3.771
/T	VAL87	/2	G1606	3.771
/T	GLY71	/2	G1563	3.772
/T	GLY71	/2	C1562	3.772
/T	TYR48	/2	C1538	3.772
/T	TRP33	/2	G1567	3.773
/T	LYS97	/2	G1570	3.774
/T	GLY119	/2	C1562	3.775
/T	ALA46	/2	U1539	3.775
/T	ARG101	/2	C1565	3.776
/T	MET88	/2	C1529	3.776
/T	VAL87	/2	G1665	3.776
/T	MET88	/2	G1665	3.777
/T	ILE78	/2	G1587	3.778
/T	ARG62	/2	C1542	3.779
/T	GLY120	/2	C1562	3.78
/T	SER98	/2	G1566	3.785
/T	ARG129	/2	C1415	3.787
/T	GLY3	/2	C1417	3.788
/T	TYR48	/2	U1539	3.789
/T	SER74	/2	G1587	3.79
/T	LYS43	/2	U1539	3.793
/T	GLN105	/2	C1564	3.793
/T	GLY71	/2	C1562	3.794
/T	GLY119	/2	C1562	3.795
/T	ARG67	/2	U1585	3.796
/T	TRP33	/2	G1567	3.798
/T	LEU45	/2	U1539	3.801
/T	ASN10	/Q	MET41	3.801
/T	GLN128	/2	A1414	3.802
/T	ARG67	/2	U1585	3.803
/T	MET88	/2	U1530	3.803
/T	ARG84	/2	A1531	3.803
/T	GLY86	/2	U1530	3.803
/T	VAL37	/2	G1567	3.805
/T	GLU44	/2	C1538	3.807
/T	LYS38	/S	ARG39	3.808
/T	ARG67	/2	U1585	3.808
/T	GLY3	/2	G1424	3.811
/T	ASP35	/S	VAL43	3.811
/T	GLY86	/2	MG1909	3.812
/T	SER74	/2	G1587	3.814
/T	VAL87	/2	U1530	3.815
/T	MET88	/2	G1665	3.816
/T	PRO47	/2	G1540	3.816
/T	ASP35	/S	LYS47	3.818
/T	ARG121	/2	G1563	3.82
/T	GLY80	/2	A1589	3.82
/T	ARG129	/2	C1415	3.821
/T	PRO47	/2	G1540	3.822
/T	LYS7	/Q	GLY36	3.825
/T	TRP33	/2	G1567	3.826
/T	TYR48	/2	U1539	3.826
/T	GLY73	/2	C1562	3.827
/T	HIS91	/2	G1665	3.828
/T	ARG62	/2	U1543	3.828
/T	ARG67	/2	G1587	3.831
/T	ARG129	/2	C1416	3.835
/T	LEU45	/2	U1539	3.838
/T	PRO47	/2	U1539	3.839
/T	GLN12	/2	G1541	3.84
/T	LYS43	/2	U1539	3.84
/T	GLY86	/2	MG1909	3.842
/T	VAL87	/2	C1529	3.843
/T	ARG56	/2	G1541	3.845
/T	ARG101	/2	G1566	3.845
/T	ARG67	/2	U1585	3.847
/T	ARG84	/2	MG1909	3.848
/T	LEU45	/S	ARG38	3.848
/T	ARG67	/2	G1587	3.85
/T	GLU50	/S	ARG46	3.85
/T	ILE78	/2	G1587	3.851
/T	PHE92	/2	G1654	3.851
/T	ARG62	/2	C1542	3.851
/T	HIS91	/2	G1665	3.857
/T	HIS91	/2	G1665	3.86
/T	ARG121	/2	C1564	3.86
/T	LYS115	/2	C1564	3.86
/T	ASP132	/2	C1415	3.861
/T	ARG67	/2	U1585	3.863
/T	LYS41	/2	C1628	3.864
/T	VAL72	/2	G1563	3.864
/T	ARG56	/2	G1541	3.866
/T	SER74	/2	C1562	3.866
/T	SER96	/2	C1568	3.87
/T	VAL87	/2	G1229	3.871
/T	VAL87	/2	U1530	3.873
/T	LYS41	/2	A1569	3.873
/T	SER59	/2	G1541	3.874
/T	ARG56	/2	G1541	3.874
/T	ARG67	/2	G1587	3.874
/T	VAL87	/2	U1530	3.874
/T	PHE92	/2	A1589	3.875
/T	GLY119	/2	C1562	3.875
/T	TRP33	/2	G1567	3.876
/T	ARG67	/2	U1585	3.881
/T	SER74	/2	G1587	3.883
/T	ILE78	/2	G1587	3.883
/T	GLN12	/2	G1541	3.884
/T	ARG67	/2	U1585	3.884
/T	LYS97	/2	G1566	3.885
/T	TYR48	/2	U1539	3.886
/T	GLY3	/2	C1417	3.892
/T	GLN12	/2	C1593	3.892
/T	GLN12	/2	C1593	3.892
/T	ARG67	/2	U1585	3.893
/T	VAL37	/S	ARG39	3.893
/T	GLN12	/2	G1541	3.894
/T	ILE78	/2	G1587	3.894
/T	SER59	/2	C1542	3.895
/T	VAL72	/2	G1563	3.9
/T	PRO47	/2	G1540	3.901
/T	LEU66	/Q	ARG37	3.901
/T	GLN12	/2	G1541	3.903
/T	SER96	/2	C1568	3.904
/T	GLY86	/2	G1606	3.905
/T	GLN128	/2	A1414	3.905
/T	ALA46	/2	U1539	3.906
/T	GLN105	/2	C1564	3.906
/T	PRO2	/2	C1417	3.907
/T	MET88	/2	G1665	3.909
/T	GLN128	/2	A1414	3.911
/T	ARG67	/2	U1585	3.912
/T	ARG67	/2	G1428	3.913
/T	TRP33	/2	G1567	3.913
/T	ARG67	/2	G1587	3.913
/T	GLN12	/2	C1593	3.915
/T	HIS91	/2	G1665	3.917
/T	ARG121	/2	C1564	3.923
/T	VAL72	/2	G1563	3.923
/T	LYS43	/2	G1540	3.925
/T	GLU44	/2	U1539	3.926
/T	LYS77	/2	U1586	3.929
/T	VAL9	/Q	MET41	3.935
/T	SER59	/2	C1542	3.936
/T	ARG129	/2	C1415	3.937
/T	MET88	/2	G1665	3.937
/T	ARG67	/2	G1428	3.938
/T	ASP35	/S	ARG46	3.938
/T	TRP33	/2	G1567	3.939
/T	TYR48	/2	C1538	3.94
/T	HIS63	/2	U1543	3.942
/T	ARG101	/2	C1565	3.945
/T	TRP33	/2	G1567	3.947
/T	TYR48	/2	U1539	3.947
/T	LYS38	/S	ARG39	3.95
/T	HIS91	/2	C1655	3.951
/T	ARG67	/2	G1587	3.952
/T	ARG67	/2	G1587	3.953
/T	TYR48	/2	C1538	3.957
/T	ARG62	/2	U1543	3.957
/T	ARG67	/2	U1585	3.958
/T	LYS115	/2	G1563	3.958
/T	ARG56	/2	G1541	3.959
/T	PRO47	/2	U1539	3.96
/T	TYR48	/2	U1539	3.962
/T	ARG62	/2	C1542	3.963
/T	PHE92	/2	A1588	3.964
/T	LEU66	/2	U1543	3.965
/T	ARG101	/2	C1565	3.965
/T	ARG82	/2	G1654	3.966
/T	LYS7	/Q	ARG37	3.967
/T	VAL37	/2	G1567	3.967
/T	ARG62	/2	C1542	3.968
/T	ASP8	/Q	PRO38	3.968
/T	GLY71	/2	C1562	3.969
/T	SER90	/2	G1654	3.969
/T	LYS97	/2	G1570	3.969
/T	LYS43	/2	G1540	3.97
/T	ARG101	/2	C1564	3.97
/T	ARG82	/2	C1590	3.972
/T	SER96	/2	C1568	3.972
/T	LYS97	/2	C1568	3.974
/T	TYR48	/2	U1539	3.976
/T	LYS38	/S	ARG39	3.977
/T	ASP8	/Q	LYS33	3.979
/T	ILE78	/2	G1587	3.98
/T	PRO89	/2	C1529	3.98
/T	GLY86	/2	U1530	3.982
/T	GLY68	/2	G1429	3.982
/T	PRO125	/2	C1415	3.982
/T	ARG84	/2	MG1909	3.983
/T	LYS38	/2	C1628	3.983
/T	HIS91	/2	C1655	3.985
/T	HIS91	/2	C1655	3.985
/T	ARG101	/2	C1565	3.986
/T	VAL87	/2	U1530	3.986
/T	GLY81	/2	A1589	3.987
/T	PRO89	/2	U1530	3.988
/T	ASP132	/2	C1416	3.992
/T	VAL15	/2	G1541	3.994
/T	GLN83	/2	C1627	3.995
/T	GLN105	/2	C1564	3.997
/T	LYS43	/2	G1540	3.997
/T	PRO2	/2	C1417	3.998
/T	LYS41	/2	C1627	3.999
/T	GLU44	/2	U1539	3.999
/T	LYS115	/2	G1563	4

## Sheet: 2020_6zxh_StateH2
chain1	res1	chain2	res2	distance
/T	GLY119	/2	C1562	2.349
/T	ARG121	/2	G1563	2.375
/T	GLY86	/2	MG1910	2.446
/T	ASP132	/2	C1415	2.453
/T	TYR48	/2	C1538	2.455
/T	ARG101	/2	G1566	2.474
/T	ARG62	/2	C1542	2.495
/T	SER96	/2	C1568	2.539
/T	GLN105	/2	C1564	2.539
/T	PHE92	/2	C1655	2.614
/T	GLU44	/2	U1539	2.615
/T	ARG101	/2	C1565	2.627
/T	VAL87	/2	C1529	2.633
/T	ARG84	/2	G1605	2.794
/T	LYS7	/2	C1427	2.867
/T	ARG62	/2	U1543	2.867
/T	THR36	/S	ARG39	2.926
/T	SER98	/2	C1568	2.927
/T	VAL72	/2	G1563	2.931
/T	LYS38	/2	C1628	2.966
/T	LYS97	/2	G1570	2.98
/T	ARG62	/2	U1543	2.984
/T	SER74	/2	C1562	2.989
/T	ARG129	/2	C1416	2.995
/T	HIS91	/2	G1665	2.999
/T	ARG82	/2	G1654	3.001
/T	LEU45	/2	U1539	3.012
/T	GLN12	/2	G1541	3.014
/T	ARG121	/2	C1564	3.017
/T	TYR48	/2	U1539	3.02
/T	LYS77	/2	G1587	3.023
/T	GLU44	/2	C1538	3.027
/T	THR36	/S	ARG39	3.037
/T	ARG56	/2	G1541	3.038
/T	GLN128	/2	A1414	3.059
/T	HIS91	/2	C1655	3.076
/T	TRP33	/2	G1567	3.078
/T	ARG62	/2	U1543	3.082
/T	GLN128	/2	A1414	3.084
/T	GLY80	/2	A1589	3.089
/T	SER74	/2	C1562	3.094
/T	SER98	/2	C1568	3.113
/T	TYR48	/2	C1538	3.144
/T	GLN12	/2	G1541	3.149
/T	ARG84	/2	A1531	3.184
/T	PRO89	/2	G1665	3.199
/T	ARG56	/2	G1541	3.208
/T	ARG62	/2	C1542	3.22
/T	LYS7	/Q	PRO38	3.223
/T	GLN128	/2	A1414	3.223
/T	SER59	/2	C1542	3.224
/T	LYS115	/2	G1563	3.234
/T	VAL87	/2	G1665	3.247
/T	GLY119	/2	C1562	3.248
/T	LYS97	/2	G1566	3.248
/T	PHE92	/2	C1655	3.256
/T	TYR48	/2	C1538	3.258
/T	ARG67	/2	G1587	3.265
/T	GLU44	/2	C1538	3.271
/T	ARG67	/2	U1585	3.273
/T	SER98	/2	C1568	3.273
/T	GLY3	/2	C1416	3.273
/T	ARG67	/2	U1585	3.278
/T	VAL4	/2	C1416	3.278
/T	TYR48	/2	C1538	3.283
/T	GLY119	/2	C1562	3.289
/T	ARG67	/2	G1587	3.29
/T	ARG67	/2	U1585	3.29
/T	ARG67	/2	G1587	3.29
/T	ASP35	/S	LYS47	3.297
/T	ARG129	/2	C1415	3.3
/T	LYS7	/Q	ASN35	3.316
/T	ARG67	/2	U1585	3.32
/T	ARG67	/2	U1585	3.321
/T	ASP132	/2	C1415	3.322
/T	ASP35	/S	ARG46	3.332
/T	PHE92	/2	A1588	3.339
/T	LYS38	/S	ARG39	3.34
/T	GLN12	/2	C1593	3.342
/T	LYS41	/2	C1628	3.342
/T	TYR48	/2	U1539	3.345
/T	GLY3	/2	C1417	3.356
/T	SER59	/2	C1542	3.359
/T	VAL87	/2	A1607	3.36
/T	GLN105	/2	C1564	3.364
/T	ARG67	/2	U1585	3.366
/T	GLN105	/2	C1564	3.37
/T	VAL87	/2	G1665	3.37
/T	GLY3	/2	C1417	3.371
/T	ILE78	/2	G1587	3.372
/T	GLY86	/2	U1530	3.373
/T	ARG121	/2	G1563	3.373
/T	LEU45	/2	C1538	3.373
/T	ARG67	/2	G1587	3.375
/T	PHE92	/2	A1588	3.377
/T	LYS97	/2	G1570	3.382
/T	GLN12	/2	G1541	3.386
/T	PRO47	/2	U1539	3.386
/T	LYS43	/2	G1540	3.387
/T	VAL15	/2	C1542	3.391
/T	SER90	/2	G1654	3.398
/T	ASP8	/Q	MET41	3.399
/T	SER98	/2	G1566	3.401
/T	LYS97	/2	C1568	3.401
/T	LYS77	/2	G1584	3.406
/T	SER90	/2	G1654	3.406
/T	ARG67	/2	U1585	3.411
/T	ARG67	/2	U1585	3.412
/T	GLY119	/2	C1562	3.414
/T	GLY73	/2	C1562	3.415
/T	TYR48	/2	C1538	3.416
/T	GLY71	/2	C1562	3.416
/T	ARG129	/2	C1416	3.417
/T	THR36	/S	ARG39	3.418
/T	ARG101	/2	G1566	3.425
/T	GLN12	/2	C1593	3.425
/T	PRO125	/2	A1414	3.426
/T	VAL87	/2	U1530	3.429
/T	VAL37	/2	G1567	3.429
/T	GLY71	/2	G1563	3.432
/T	MET88	/2	G1665	3.432
/T	HIS91	/2	C1655	3.433
/T	ASP132	/2	C1415	3.437
/T	VAL15	/2	G1541	3.438
/T	GLU44	/2	U1539	3.44
/T	ARG101	/2	G1566	3.442
/T	ARG82	/2	A1589	3.443
/T	PRO89	/2	C1529	3.446
/T	HIS91	/2	C1655	3.453
/T	GLN105	/2	C1565	3.462
/T	ARG121	/2	G1563	3.463
/T	ARG82	/2	A1589	3.467
/T	GLN105	/2	C1564	3.47
/T	ARG84	/2	C1538	3.479
/T	ARG129	/2	C1415	3.48
/T	ARG67	/2	G1587	3.481
/T	PRO89	/2	G1665	3.484
/T	ARG101	/2	C1565	3.484
/T	SER96	/2	C1568	3.487
/T	GLY119	/2	C1562	3.487
/T	MET88	/2	G1665	3.489
/T	ARG121	/2	G1563	3.492
/T	SER96	/2	G1567	3.494
/T	GLY86	/2	G1606	3.496
/T	PHE92	/2	C1655	3.499
/T	TYR48	/2	U1539	3.499
/T	ARG129	/2	C1415	3.506
/T	ARG62	/2	C1542	3.507
/T	GLY86	/2	G1606	3.509
/T	ARG121	/2	G1563	3.52
/T	ARG121	/2	G1563	3.522
/T	TYR48	/2	U1539	3.523
/T	GLY119	/2	C1562	3.523
/T	LYS38	/2	C1628	3.524
/T	GLY86	/2	MG1910	3.524
/T	ARG101	/2	C1565	3.527
/T	GLN12	/2	G1541	3.527
/T	GLY3	/2	C1416	3.53
/T	GLN105	/2	C1564	3.531
/T	ARG67	/2	U1585	3.532
/T	GLY73	/2	C1562	3.533
/T	SER74	/2	C1562	3.534
/T	GLN128	/2	C1415	3.536
/T	GLY68	/2	G1429	3.536
/T	ARG101	/2	G1566	3.541
/T	LYS43	/2	U1539	3.543
/T	ARG67	/2	G1587	3.545
/T	ARG101	/2	C1565	3.545
/T	LYS7	/2	U1426	3.546
/T	ARG82	/2	G1654	3.552
/T	PRO89	/2	G1665	3.552
/T	ASP132	/2	C1415	3.553
/T	TRP33	/2	G1567	3.554
/T	GLY71	/2	C1562	3.558
/T	ILE78	/2	G1587	3.559
/T	SER98	/2	C1568	3.559
/T	VAL87	/2	G1665	3.561
/T	GLY86	/2	U1530	3.562
/T	ILE78	/2	G1587	3.566
/T	PRO47	/2	U1539	3.567
/T	VAL87	/2	A1607	3.573
/T	ARG67	/2	G1587	3.578
/T	ARG67	/2	G1587	3.579
/T	ARG84	/2	A1531	3.579
/T	SER98	/2	C1568	3.58
/T	PRO2	/2	C1417	3.584
/T	ARG101	/2	C1564	3.584
/T	ASP8	/Q	LYS33	3.585
/T	LYS43	/2	U1539	3.585
/T	LYS43	/2	U1539	3.587
/T	ARG67	/2	U1585	3.595
/T	ARG84	/2	A1531	3.599
/T	TYR48	/2	C1538	3.599
/T	GLY86	/2	G1606	3.602
/T	ASP35	/S	ARG46	3.606
/T	ARG62	/2	C1542	3.607
/T	VAL87	/2	C1529	3.608
/T	LYS115	/2	G1563	3.608
/T	ARG62	/2	C1542	3.61
/T	VAL37	/S	ARG39	3.612
/T	GLY71	/2	G1563	3.613
/T	PRO125	/2	C1415	3.618
/T	LEU45	/2	U1539	3.619
/T	MET88	/2	G1665	3.621
/T	LYS7	/2	C1427	3.622
/T	SER96	/2	C1568	3.623
/T	GLY71	/2	C1562	3.625
/T	VAL87	/2	C1529	3.628
/T	VAL87	/2	G1665	3.628
/T	SER98	/2	C1568	3.629
/T	MET88	/2	G1665	3.631
/T	HIS91	/2	C1655	3.631
/T	ARG67	/2	U1585	3.634
/T	GLN12	/2	C1593	3.639
/T	SER59	/2	C1542	3.641
/T	SER98	/2	G1566	3.641
/T	TYR48	/2	C1538	3.642
/T	ARG67	/2	U1585	3.642
/T	PRO125	/2	A1414	3.642
/T	GLN12	/2	G1541	3.643
/T	ARG121	/2	C1564	3.644
/T	ARG67	/2	U1585	3.649
/T	GLY86	/2	G1606	3.652
/T	GLY81	/2	A1589	3.653
/T	VAL87	/2	G1606	3.654
/T	VAL87	/2	U1530	3.655
/T	LYS97	/2	G1570	3.658
/T	TYR48	/2	U1539	3.658
/T	ARG62	/2	C1542	3.658
/T	TRP33	/2	G1567	3.663
/T	ARG101	/2	C1565	3.664
/T	SER98	/2	C1568	3.665
/T	TRP33	/2	G1567	3.668
/T	SER98	/2	G1567	3.67
/T	LYS43	/2	G1540	3.671
/T	ARG82	/2	A1589	3.673
/T	GLY71	/2	G1563	3.674
/T	ARG84	/2	C1538	3.675
/T	ARG101	/2	G1566	3.678
/T	GLN11	/Q	ARG37	3.678
/T	ALA70	/2	G1587	3.68
/T	TYR48	/2	U1539	3.68
/T	ARG101	/2	C1564	3.681
/T	ARG129	/2	C1416	3.683
/T	TRP33	/2	G1567	3.683
/T	PRO89	/2	G1665	3.687
/T	GLY71	/2	G1563	3.689
/T	LYS115	/2	G1563	3.69
/T	GLU44	/2	U1539	3.69
/T	ARG82	/2	C1590	3.691
/T	THR55	/2	G1541	3.692
/T	ILE78	/2	G1587	3.694
/T	ARG101	/2	C1565	3.695
/T	GLY71	/2	C1562	3.695
/T	ARG67	/2	G1587	3.699
/T	VAL87	/2	U1530	3.699
/T	LYS97	/2	G1566	3.701
/T	GLU44	/2	U1539	3.703
/T	ILE78	/2	G1587	3.706
/T	GLN128	/2	A1414	3.706
/T	LEU39	/2	G1540	3.706
/T	ARG62	/2	U1543	3.711
/T	ARG67	/2	U1585	3.714
/T	GLY73	/2	C1562	3.715
/T	PRO47	/2	U1539	3.717
/T	ARG67	/2	U1585	3.719
/T	ARG82	/2	G1654	3.719
/T	SER98	/2	C1568	3.72
/T	SER96	/2	C1568	3.72
/T	ARG67	/2	G1587	3.721
/T	ILE78	/2	G1587	3.722
/T	VAL87	/2	G1665	3.723
/T	LEU39	/2	G1540	3.725
/T	GLY3	/2	C1417	3.725
/T	SER59	/2	C1542	3.726
/T	LYS43	/2	G1540	3.727
/T	VAL37	/2	G1567	3.728
/T	ARG67	/2	U1585	3.73
/T	LYS7	/2	C1427	3.73
/T	ASP35	/S	ARG46	3.733
/T	ARG67	/2	G1587	3.735
/T	VAL87	/2	G1665	3.737
/T	GLN12	/2	C1542	3.737
/T	HIS91	/2	G1665	3.738
/T	LYS41	/2	A1569	3.74
/T	VAL87	/2	G1229	3.742
/T	GLU44	/S	ARG39	3.747
/T	ARG129	/2	C1415	3.749
/T	LYS7	/Q	ASN35	3.752
/T	ASP132	/2	C1415	3.753
/T	ARG102	/2	G1566	3.753
/T	TYR48	/2	G1603	3.756
/T	LYS7	/2	U1426	3.756
/T	LYS77	/2	A1588	3.757
/T	GLY86	/2	U1530	3.759
/T	GLY3	/2	C1416	3.759
/T	GLY120	/2	C1562	3.76
/T	ARG84	/2	G1605	3.762
/T	GLY3	/2	C1417	3.763
/T	LYS77	/2	G1587	3.764
/T	VAL87	/2	G1606	3.765
/T	TRP33	/2	G1567	3.765
/T	GLN105	/2	C1564	3.768
/T	ARG67	/2	G1587	3.768
/T	VAL72	/2	G1563	3.768
/T	LEU45	/2	U1539	3.772
/T	GLY71	/2	C1562	3.775
/T	ARG82	/2	A1589	3.777
/T	LYS7	/Q	GLY36	3.777
/T	ARG129	/2	C1416	3.778
/T	VAL87	/2	U1530	3.779
/T	PRO125	/2	A1414	3.783
/T	GLY71	/2	C1562	3.783
/T	TRP33	/2	G1567	3.783
/T	ARG62	/2	U1543	3.785
/T	GLY73	/2	C1562	3.785
/T	VAL37	/2	G1567	3.789
/T	TRP33	/2	G1567	3.789
/T	ILE78	/2	G1587	3.79
/T	GLY86	/2	G1606	3.791
/T	MET88	/2	C1529	3.792
/T	ARG56	/2	G1541	3.796
/T	VAL87	/2	G1606	3.797
/T	HIS91	/2	G1665	3.799
/T	GLN12	/2	G1541	3.799
/T	SER74	/2	G1587	3.8
/T	ARG67	/2	U1585	3.8
/T	GLN12	/2	G1541	3.802
/T	LYS97	/2	G1570	3.803
/T	LYS7	/Q	GLY36	3.804
/T	GLN12	/2	C1593	3.805
/T	SER74	/2	G1587	3.805
/T	ARG56	/2	G1541	3.808
/T	ARG101	/2	C1565	3.809
/T	TYR48	/2	U1539	3.809
/T	GLY80	/2	A1589	3.813
/T	GLN83	/2	C1627	3.815
/T	TYR48	/2	U1539	3.816
/T	PHE92	/2	A1589	3.816
/T	MET88	/2	G1665	3.819
/T	ARG62	/2	C1542	3.819
/T	ARG67	/2	G1587	3.819
/T	VAL37	/S	ARG39	3.822
/T	TRP33	/2	G1567	3.827
/T	ARG56	/2	G1541	3.828
/T	PRO2	/2	C1417	3.828
/T	PRO47	/2	U1539	3.83
/T	ARG129	/2	C1415	3.831
/T	TYR48	/2	U1539	3.831
/T	SER74	/2	G1587	3.832
/T	THR36	/S	PRO80	3.833
/T	GLY71	/2	C1562	3.836
/T	GLN128	/2	C1415	3.84
/T	TRP33	/2	G1567	3.84
/T	ARG101	/2	C1565	3.841
/T	VAL87	/2	U1530	3.845
/T	ILE78	/2	G1587	3.846
/T	ARG101	/2	G1566	3.848
/T	LYS97	/2	G1566	3.848
/T	VAL4	/2	C1416	3.848
/T	LYS43	/2	U1539	3.848
/T	MET88	/2	G1665	3.852
/T	ALA46	/2	U1539	3.852
/T	LYS77	/2	G1587	3.853
/T	ARG56	/2	G1541	3.853
/T	PHE92	/2	A1588	3.855
/T	PHE92	/2	C1655	3.855
/T	VAL87	/2	U1530	3.856
/T	HIS91	/2	G1665	3.857
/T	PRO89	/2	G1665	3.86
/T	GLY86	/2	G1606	3.861
/T	ARG67	/2	U1585	3.862
/T	PRO125	/2	A1414	3.865
/T	LEU39	/2	G1540	3.868
/T	LYS38	/S	ARG39	3.868
/T	GLN128	/2	A1414	3.868
/T	THR36	/S	PRO80	3.871
/T	PRO2	/2	C1417	3.873
/T	VAL87	/2	U1530	3.873
/T	LYS38	/S	ARG39	3.875
/T	THR36	/S	PHE83	3.877
/T	MET88	/2	G1665	3.877
/T	TRP33	/2	G1567	3.877
/T	LYS41	/2	C1628	3.878
/T	VAL9	/Q	MET41	3.879
/T	LEU45	/S	ARG38	3.881
/T	HIS91	/2	G1665	3.882
/T	ARG129	/2	C1416	3.884
/T	ARG67	/2	G1587	3.884
/T	SER74	/2	C1562	3.885
/T	ASP132	/2	C1416	3.891
/T	ARG67	/2	G1587	3.892
/T	PHE92	/2	A1588	3.894
/T	ARG56	/2	G1541	3.895
/T	GLN11	/2	C1542	3.896
/T	PRO47	/2	G1540	3.898
/T	GLN11	/2	C1542	3.898
/T	ARG121	/2	C1564	3.899
/T	ARG121	/2	C1564	3.899
/T	GLU50	/S	ARG46	3.899
/T	ARG129	/2	C1416	3.9
/T	VAL37	/2	G1567	3.9
/T	SER98	/2	G1566	3.901
/T	ASP35	/S	ARG46	3.902
/T	GLN128	/2	C1415	3.903
/T	GLU44	/2	C1538	3.905
/T	ARG56	/2	G1541	3.905
/T	ARG67	/2	G1587	3.908
/T	ARG129	/2	C1415	3.908
/T	SER59	/2	C1542	3.908
/T	SER98	/2	G1567	3.91
/T	SER90	/2	G1654	3.91
/T	ARG129	/2	C1415	3.912
/T	PRO2	/2	C1417	3.913
/T	TRP33	/2	G1567	3.913
/T	ARG84	/2	G1605	3.913
/T	VAL87	/2	C1529	3.914
/T	ARG67	/2	U1585	3.916
/T	ARG121	/2	C1564	3.916
/T	ARG121	/2	G1563	3.916
/T	GLY86	/2	MG1910	3.917
/T	PRO47	/2	G1540	3.919
/T	ARG121	/2	G1563	3.92
/T	SER90	/2	G1654	3.921
/T	LYS43	/2	U1539	3.923
/T	HIS91	/2	C1655	3.923
/T	SER98	/2	G1566	3.923
/T	ARG101	/2	C1565	3.925
/T	ARG67	/2	U1585	3.926
/T	HIS63	/2	C1542	3.927
/T	TYR48	/2	C1538	3.928
/T	ARG129	/2	C1416	3.928
/T	GLY73	/2	C1562	3.928
/T	ARG129	/2	C1415	3.929
/T	ARG62	/2	C1542	3.93
/T	GLY119	/2	C1562	3.932
/T	LYS41	/2	C1627	3.932
/T	SER96	/2	C1568	3.934
/T	VAL9	/Q	MET41	3.935
/T	PRO125	/2	C1415	3.935
/T	ARG67	/2	G1428	3.935
/T	TYR48	/2	U1595	3.937
/T	ASN10	/Q	MET41	3.937
/T	ARG129	/2	C1416	3.938
/T	ASP132	/2	C1415	3.94
/T	MET88	/2	G1665	3.941
/T	VAL72	/2	G1563	3.941
/T	LYS97	/2	C1568	3.942
/T	GLN83	/2	C1627	3.942
/T	GLY119	/2	C1562	3.942
/T	LEU45	/2	U1539	3.944
/T	VAL72	/2	G1563	3.945
/T	ARG82	/2	U1653	3.946
/T	VAL87	/2	U1530	3.946
/T	VAL87	/2	G1229	3.947
/T	GLN12	/2	G1541	3.948
/T	GLN12	/2	C1593	3.948
/T	ARG62	/2	C1542	3.948
/T	VAL72	/2	G1563	3.95
/T	HIS91	/2	G1665	3.95
/T	ASP8	/Q	PRO38	3.951
/T	LYS97	/2	G1570	3.951
/T	ARG56	/2	G1541	3.953
/T	ARG67	/2	U1585	3.955
/T	VAL37	/2	G1567	3.955
/T	ILE78	/2	G1587	3.957
/T	GLN105	/2	C1564	3.957
/T	SER90	/2	G1654	3.957
/T	THR5	/2	U1426	3.957
/T	ASP8	/Q	PRO38	3.958
/T	LYS97	/2	G1570	3.959
/T	LYS43	/2	G1540	3.961
/T	ARG101	/2	C1565	3.961
/T	ARG67	/2	G1587	3.962
/T	ARG67	/2	U1585	3.962
/T	SER96	/2	C1568	3.962
/T	GLU44	/2	U1539	3.963
/T	GLY3	/2	C1416	3.965
/T	ARG56	/2	G1541	3.967
/T	TYR48	/2	U1539	3.968
/T	PRO47	/2	U1539	3.968
/T	GLN11	/2	C1542	3.969
/T	LYS41	/2	C1628	3.969
/T	MET88	/2	G1665	3.97
/T	ARG84	/2	G1606	3.971
/T	VAL87	/2	A1607	3.971
/T	TYR48	/2	U1539	3.972
/T	PRO89	/2	U1530	3.973
/T	ARG101	/2	C1565	3.974
/T	HIS91	/2	C1655	3.975
/T	GLY81	/2	A1589	3.975
/T	PRO89	/2	C1529	3.977
/T	TYR48	/2	U1539	3.977
/T	VAL15	/2	G1541	3.978
/T	GLU50	/S	ARG46	3.979
/T	PHE92	/2	A1588	3.98
/T	ARG121	/2	C1564	3.981
/T	LYS7	/2	U1426	3.981
/T	SER98	/2	G1566	3.981
/T	LYS97	/2	G1566	3.983
/T	LYS115	/2	C1564	3.983
/T	SER96	/2	C1568	3.986
/T	LYS115	/2	G1563	3.987
/T	LYS38	/S	ARG39	3.991
/T	TYR48	/2	U1539	3.995
/T	VAL87	/2	U1530	3.996
/T	GLY86	/2	U1530	3.997
/T	MET88	/2	U1530	3.997
